# Supplementary material for: Multicomponent Green Synthesis Involving Aryl Aldehydes and Trapped Enols: Dimerization over Cyclization
Source: ACS Omega. 2026 Jan 22;11(4):5112–21. doi: 10.1021/acsomega.5c07008 (PMC12878747; doi:10.1021/acsomega.5c07008)
Supplement: Supplementary file 2 [file ao5c07008_si_004.cif]

data_i1448d
_audit_creation_date               2025-09-22
_audit_creation_method
;
Olex2 1.5
(compiled 2025.07.13 svn.rb7424aed for OlexSys, GUI svn.r7314)
;
_shelx_SHELXL_version_number       '2018/3'
_audit_contact_author_address      ?
_audit_contact_author_email        ?
_audit_contact_author_name         ''
_audit_contact_author_phone        ?
_publ_contact_author_id_orcid      ?
_publ_section_references
;
Dolomanov, O.V., Bourhis, L.J., Gildea, R.J, Howard, J.A.K. & Puschmann, H.
 (2009), J. Appl. Cryst. 42, 339-341.

Sheldrick, G.M. (2015). Acta Cryst. A71, 3-8.

Sheldrick, G.M. (2015). Acta Cryst. C71, 3-8.
;
_chemical_name_common              ?
_chemical_name_systematic          ?
_chemical_formula_moiety           'C19 H15 N O8'
_chemical_formula_sum              'C19 H15 N O8'
_chemical_formula_weight           385.32
_chemical_melting_point            ?
_chemical_oxdiff_formula           'C N O H'
loop_
  _atom_type_symbol
  _atom_type_description
  _atom_type_scat_dispersion_real
  _atom_type_scat_dispersion_imag
  _atom_type_scat_source
 'C' 'C' 0.0181 0.0091 'International Tables Vol C Tables 4.2.6.8 and 6.1.1.4'
 'H' 'H' 0.0000 0.0000 'International Tables Vol C Tables 4.2.6.8 and 6.1.1.4'
 'N' 'N' 0.0311 0.0180 'International Tables Vol C Tables 4.2.6.8 and 6.1.1.4'
 'O' 'O' 0.0492 0.0322 'International Tables Vol C Tables 4.2.6.8 and 6.1.1.4'

_shelx_space_group_comment
;
The symmetry employed for this shelxl refinement is uniquely defined
by the following loop, which should always be used as a source of
symmetry information in preference to the above space-group names.
They are only intended as comments.
;
_space_group_crystal_system        'monoclinic'
_space_group_IT_number             14
_space_group_name_H-M_alt          'P 1 21/n 1'
_space_group_name_Hall             '-P 2yn'
loop_
  _space_group_symop_operation_xyz
 'x, y, z'
 '-x+1/2, y+1/2, -z+1/2'
 '-x, -y, -z'
 'x-1/2, -y-1/2, z-1/2'

_cell_length_a                     8.1892(4)
_cell_length_b                     19.4600(9)
_cell_length_c                     10.7780(6)
_cell_angle_alpha                  90
_cell_angle_beta                   90.611(4)
_cell_angle_gamma                  90
_cell_volume                       1717.50(14)
_cell_formula_units_Z              4
_cell_measurement_reflns_used      2970
_cell_measurement_temperature      110.00(10)
_cell_measurement_theta_max        67.8270
_cell_measurement_theta_min        4.5270
_shelx_estimated_absorpt_T_max     0.970
_shelx_estimated_absorpt_T_min     0.920
_exptl_absorpt_coefficient_mu      1.007
_exptl_absorpt_correction_T_max    1.00000
_exptl_absorpt_correction_T_min    0.50741
_exptl_absorpt_correction_type     multi-scan
_exptl_absorpt_process_details
;
CrysAlisPro 1.171.42.84a (Rigaku Oxford Diffraction, 2023)
Empirical absorption correction using spherical harmonics,
implemented in SCALE3 ABSPACK scaling algorithm.
;
_exptl_absorpt_special_details     ?
_exptl_crystal_colour              'clear light yellow'
_exptl_crystal_colour_lustre       clear
_exptl_crystal_colour_modifier     light
_exptl_crystal_colour_primary      yellow
_exptl_crystal_density_diffrn      1.490
_exptl_crystal_density_meas        ?
_exptl_crystal_density_method      ?
_exptl_crystal_description         prism
_exptl_crystal_F_000               800
_exptl_crystal_size_max            0.084
_exptl_crystal_size_mid            0.058
_exptl_crystal_size_min            0.03
_exptl_transmission_factor_max     ?
_exptl_transmission_factor_min     ?
_diffrn_reflns_av_R_equivalents    0.0597
_diffrn_reflns_av_unetI/netI       0.0598
_diffrn_reflns_Laue_measured_fraction_full  0.991
_diffrn_reflns_Laue_measured_fraction_max  0.980
_diffrn_reflns_limit_h_max         9
_diffrn_reflns_limit_h_min         -8
_diffrn_reflns_limit_k_max         23
_diffrn_reflns_limit_k_min         -23
_diffrn_reflns_limit_l_max         13
_diffrn_reflns_limit_l_min         -13
_diffrn_reflns_number              15979
_diffrn_reflns_point_group_measured_fraction_full  0.991
_diffrn_reflns_point_group_measured_fraction_max  0.980
_diffrn_reflns_theta_full          67.684
_diffrn_reflns_theta_max           69.844
_diffrn_reflns_theta_min           4.544
_diffrn_ambient_environment        N~2~
_diffrn_ambient_temperature        110.00(10)
_diffrn_detector                   'Hybrid Pixel Array Detector'
_diffrn_detector_area_resol_mean   10.0000
_diffrn_detector_type              HyPix3000
_diffrn_measured_fraction_theta_full  0.991
_diffrn_measured_fraction_theta_max  0.980
_diffrn_measurement_details
;
List of Runs (angles in degrees, time in seconds):

  # Type    Start    End  Width  t~exp~   \w     \q     \k     \f   Frames
--------------------------------------------------------------------------
  1  \w    -93.00 -68.00   0.50    5.00    --  -41.49 -33.00 -59.00   50
  2  \w    -80.00 -22.00   0.50    5.00    --  -41.49 111.00 -49.00  116
  3  \w     28.00  69.00   0.50    5.00    --   42.11 -94.00 114.00   82
  4  \w     -6.00  19.00   0.50    5.00    --   42.11 -33.00 -59.00   50
  5  \w     60.00 110.00   0.50    5.00    --   42.11  33.00  99.00  100
  6  \w    -27.00  -1.00   0.50    5.00    --   42.11 -94.00 114.00   52
  7  \w   -102.00 -51.00   0.50   13.00    --  -98.03 111.00 -49.00  102
  8  \w   -136.00 -81.00   0.50   13.00    --  -98.03-111.00-142.00  110
  9  \w   -124.00 -84.00   0.50   13.00    --  -98.03 -33.00 -59.00   80
 10  \w     90.00 166.00   0.50   13.00    --   98.65  33.00  99.00  152
 11  \w     46.00  72.00   0.50   13.00    --   98.65-111.00-142.00   52
 12  \w     76.00 107.00   0.50   13.00    --   98.65 -94.00 114.00   62
 13  \w     48.00  74.00   0.50   13.00    --   98.65 -94.00 114.00   52
 14  \w    -27.00  30.00   0.50    5.00    --  -41.49  21.00  60.00  114
 15  \w     17.00  42.00   0.50    5.00    --   42.11-111.00-142.00   50
 16  \w     58.00 110.00   0.50    5.00    --   42.11  77.00-150.00  104
 17  \w    -27.00  -2.00   0.50    5.00    --   42.11 -21.00-150.00   50
 18  \w     15.00  50.00   0.50    5.00    --   42.11  77.00-150.00   70
 19  \w    -76.00 -33.00   0.50   13.00    --  -98.03  68.00 -30.00   86
 20  \w    -56.00 -31.00   0.50   13.00    --  -98.03  50.00 120.00   50
 21  \w    -57.00 -32.00   0.50   13.00    --  -98.03  50.00 -30.00   50
 22  \w    -57.00 -32.00   0.50   13.00    --  -98.03  50.00 150.00   50
 23  \w    -57.00 -31.00   0.50   13.00    --  -98.03  50.00   0.00   52
 24  \w    -62.00 -30.00   0.50   13.00    --  -98.03  59.00-180.00   64
 25  \w    -67.00 -35.00   0.50   13.00    --  -98.03  59.00 -30.00   64
 26  \w     42.00  68.00   0.50   13.00    --   98.65 -59.00  30.00   52
 27  \w     32.00  68.00   0.50   13.00    --   98.65 -59.00-180.00   72
 28  \w     32.00  62.00   0.50   13.00    --   98.65 -59.00-120.00   60
 29  \w    103.00 128.00   0.50   13.00    --   98.65  94.00-135.00   50
 30  \w     22.00  47.00   0.50    5.00    --   42.11 -94.00 113.00   50
 31  \w     -3.00  22.00   0.50    5.00    --  -41.49  11.00-180.00   50
 32  \w     74.00 100.00   0.50    5.00    --   42.11 138.00   0.00   52
 33  \w      2.00  27.00   0.50    5.00    --   42.11 -32.00  60.00   50
 34  \w    -97.00 -43.00   0.50   13.00    --  -98.03  96.00  30.00  108
 35  \w   -165.00-117.00   0.50   13.00    --  -98.03 -33.00-120.00   96
 36  \w    -67.00 -41.00   0.50   13.00    --  -98.03  59.00  30.00   52
 37  \w    -56.00 -31.00   0.50   13.00    --  -98.03  50.00 -60.00   50
 38  \w   -105.00 -36.00   0.50   13.00    --  -98.03  77.00-120.00  138
 39  \w    -65.00 -33.00   0.50   13.00    --  -98.03  59.00 150.00   64
 40  \w    -57.00 -32.00   0.50   13.00    --  -98.03  50.00  90.00   50
 41  \w    -57.00 -32.00   0.50   13.00    --  -98.03  50.00  60.00   50
 42  \w    -57.00 -32.00   0.50   13.00    --  -98.03  50.00-120.00   50
 43  \w    -83.00 -58.00   0.50   13.00    --  -98.03  68.00  60.00   50
 44  \w    133.00 158.00   0.50   13.00    --   98.65  33.00 -90.00   50
 45  \w     88.00 114.00   0.50   13.00    --   98.65  33.00 -90.00   52
 46  \w     68.00  93.00   0.50   13.00    --   98.65-117.00-180.00   50
;
_diffrn_measurement_device         'four-circle diffractometer'
_diffrn_measurement_device_type   
 'XtaLAB Synergy, Single source at home/near, HyPix3000'
_diffrn_measurement_method         '\w scans'
_diffrn_orient_matrix_type        
 'CrysAlisPro convention (1999,Acta A55,543-557)'
_diffrn_orient_matrix_UB_11        -0.0771468000
_diffrn_orient_matrix_UB_12        0.0080574000
_diffrn_orient_matrix_UB_13        -0.1301131000
_diffrn_orient_matrix_UB_21        -0.0260683000
_diffrn_orient_matrix_UB_22        0.0772331000
_diffrn_orient_matrix_UB_23        0.0243556000
_diffrn_orient_matrix_UB_31        0.1696929000
_diffrn_orient_matrix_UB_32        0.0154697000
_diffrn_orient_matrix_UB_33        -0.0536327000
_diffrn_oxdiff_digest_hkl
;
018380dc8cf6a549f76fa6a9d85168aaacea29
;
_diffrn_radiation_monochromator    mirror
_diffrn_radiation_probe            x-ray
_diffrn_radiation_type             'Cu K\a'
_diffrn_radiation_wavelength       1.54184
_diffrn_source                     'micro-focus sealed X-ray tube'
_diffrn_source_type                'PhotonJet (Cu) X-ray Source'
_diffrn_standards_number           0
_reflns_Friedel_coverage           0.000
_reflns_Friedel_fraction_full      .
_reflns_Friedel_fraction_max       .
_reflns_number_gt                  1950
_reflns_number_total               3175
_reflns_special_details
;
 Reflections were merged by SHELXL according to the crystal
 class for the calculation of statistics and refinement.
 
 _reflns_Friedel_fraction is defined as the number of unique
 Friedel pairs measured divided by the number that would be
 possible theoretically, ignoring centric projections and
 systematic absences.
;
_reflns_threshold_expression       'I > 2\s(I)'
_computing_cell_refinement         'CrysAlisPro 1.171.42.84a (Rigaku OD, 2023)'
_computing_data_collection         'CrysAlisPro 1.171.42.84a (Rigaku OD, 2023)'
_computing_data_reduction          'CrysAlisPro 1.171.42.84a (Rigaku OD, 2023)'
_computing_molecular_graphics      'Olex2 1.5 (Dolomanov et al., 2009)'
_computing_publication_material    'Olex2 1.5 (Dolomanov et al., 2009)'
_computing_structure_refinement    'SHELXL 2018/3 (Sheldrick, 2015)'
_computing_structure_solution      'SHELXT  (Sheldrick, 2015)'
_refine_diff_density_max           0.584
_refine_diff_density_min           -0.455
_refine_diff_density_rms           0.091
_refine_ls_extinction_coef         0.0038(10)
_refine_ls_extinction_expression  
 'Fc^*^=kFc[1+0.001xFc^2^\l^3^/sin(2\q)]^-1/4^'
_refine_ls_extinction_method       'SHELXL-2018/3 (Sheldrick 2018)'
_refine_ls_goodness_of_fit_ref     1.121
_refine_ls_hydrogen_treatment      constr
_refine_ls_matrix_type             full
_refine_ls_number_parameters       258
_refine_ls_number_reflns           3175
_refine_ls_number_restraints       0
_refine_ls_R_factor_all            0.1190
_refine_ls_R_factor_gt             0.0683
_refine_ls_restrained_S_all        1.121
_refine_ls_shift/su_max            0.000
_refine_ls_shift/su_mean           0.000
_refine_ls_structure_factor_coef   Fsqd
_refine_ls_weighting_details      
 'w=1/[\s^2^(Fo^2^)+(0.1548P)^2^+0.2235P] where P=(Fo^2^+2Fc^2^)/3'
_refine_ls_weighting_scheme        calc
_refine_ls_wR_factor_gt            0.1982
_refine_ls_wR_factor_ref           0.2640
_refine_special_details            ?
_olex2_refinement_description
;
1. Fixed Uiso
 At 1.2 times of:
  All C(H) groups
 At 1.5 times of:
  All C(H,H,H) groups, All O(H) groups
2.a Ternary CH refined with riding coordinates:
 C1(H1)
2.b Aromatic/amide H refined with riding coordinates:
 C5(H5), C11(H11), C15(H15), C16(H16), C18(H18), C19(H19)
2.c Idealised Me refined as rotating group:
 C7(H7A,H7B,H7C), C13(H13A,H13B,H13C)
2.d Idealised tetrahedral OH refined as rotating group:
 O3(H3), O6(H6)
;
_atom_sites_solution_hydrogens     geom
_atom_sites_solution_primary       dual
_atom_sites_solution_secondary     ?
loop_
  _atom_site_label
  _atom_site_type_symbol
  _atom_site_fract_x
  _atom_site_fract_y
  _atom_site_fract_z
  _atom_site_U_iso_or_equiv
  _atom_site_adp_type
  _atom_site_occupancy
  _atom_site_site_symmetry_order
  _atom_site_calc_flag
  _atom_site_refinement_flags_posn
  _atom_site_refinement_flags_adp
  _atom_site_refinement_flags_occupancy
  _atom_site_disorder_assembly
  _atom_site_disorder_group
 O1 O 0.4714(3) 0.85506(13) 0.4764(3) 0.0455(8) Uani 1 1 d . . . . .
 O2 O 0.5884(3) 0.78112(14) 0.3524(3) 0.0457(8) Uani 1 1 d . . . . .
 O3 O 0.9101(3) 0.93770(15) 0.5786(3) 0.0539(8) Uani 1 1 d . . . . .
 H3 H 0.894554 0.971281 0.625952 0.081 Uiso 1 1 calc R U . . .
 O4 O 1.0713(3) 0.91715(14) 0.1145(3) 0.0485(8) Uani 1 1 d . . . . .
 O5 O 1.1019(4) 0.94261(14) 0.3121(3) 0.0561(9) Uani 1 1 d . . . . .
 O6 O 0.7896(3) 0.75013(13) 0.1827(3) 0.0456(8) Uani 1 1 d . . . . .
 H6 H 0.731309 0.754830 0.245770 0.068 Uiso 1 1 calc R U . . .
 O7 O 1.1702(4) 0.52535(17) 0.5347(4) 0.0746(11) Uani 1 1 d . . . . .
 O8 O 1.0285(5) 0.54713(19) 0.6982(4) 0.0822(12) Uani 1 1 d . . . . .
 N1 N 1.0772(4) 0.56129(19) 0.5941(4) 0.0626(11) Uani 1 1 d . . . . .
 C1 C 0.9199(5) 0.82991(19) 0.4042(4) 0.0419(10) Uani 1 1 d . . . . .
 H1 H 1.009089 0.856509 0.446271 0.050 Uiso 1 1 calc R U . . .
 C2 C 0.7622(5) 0.85981(19) 0.4571(4) 0.0406(9) Uani 1 1 d . . . . .
 C3 C 0.6118(5) 0.83013(19) 0.4242(4) 0.0411(9) Uani 1 1 d . . . . .
 C4 C 0.4752(5) 0.9076(2) 0.5606(4) 0.0443(10) Uani 1 1 d . . . . .
 C5 C 0.6166(5) 0.9359(2) 0.5961(4) 0.0433(10) Uani 1 1 d . . . . .
 H5 H 0.618652 0.971674 0.656072 0.052 Uiso 1 1 calc R U . . .
 C6 C 0.7657(5) 0.9115(2) 0.5424(4) 0.0440(10) Uani 1 1 d . . . . .
 C7 C 0.3104(5) 0.9245(2) 0.6082(4) 0.0507(11) Uani 1 1 d . . . . .
 H7A H 0.237460 0.935815 0.538505 0.076 Uiso 1 1 calc R U . . .
 H7B H 0.318274 0.963965 0.664434 0.076 Uiso 1 1 calc R U . . .
 H7C H 0.266852 0.884855 0.653121 0.076 Uiso 1 1 calc R U . . .
 C8 C 0.9432(5) 0.84392(18) 0.2669(4) 0.0405(9) Uani 1 1 d . . . . .
 C9 C 1.0403(5) 0.90259(19) 0.2374(4) 0.0452(10) Uani 1 1 d . . . . .
 C10 C 1.0211(5) 0.8750(2) 0.0217(4) 0.0473(10) Uani 1 1 d . . . . .
 C11 C 0.9334(5) 0.81926(19) 0.0464(4) 0.0425(10) Uani 1 1 d . . . . .
 H11 H 0.901706 0.789176 -0.019008 0.051 Uiso 1 1 calc R U . . .
 C12 C 0.8866(4) 0.80438(18) 0.1713(4) 0.0409(10) Uani 1 1 d . . . . .
 C13 C 1.0725(6) 0.8986(2) -0.1024(4) 0.0593(12) Uani 1 1 d . . . . .
 H13A H 1.020618 0.942864 -0.121214 0.089 Uiso 1 1 calc R U . . .
 H13B H 1.039412 0.864692 -0.164900 0.089 Uiso 1 1 calc R U . . .
 H13C H 1.191455 0.904009 -0.103142 0.089 Uiso 1 1 calc R U . . .
 C14 C 0.9479(4) 0.75524(19) 0.4462(4) 0.0412(9) Uani 1 1 d . . . . .
 C15 C 0.8883(5) 0.7332(2) 0.5594(4) 0.0454(10) Uani 1 1 d . . . . .
 H15 H 0.819126 0.762824 0.605147 0.055 Uiso 1 1 calc R U . . .
 C16 C 0.9265(5) 0.6695(2) 0.6074(4) 0.0502(11) Uani 1 1 d . . . . .
 H16 H 0.886359 0.655567 0.685865 0.060 Uiso 1 1 calc R U . . .
 C17 C 1.0241(5) 0.6267(2) 0.5393(4) 0.0485(11) Uani 1 1 d . . . . .
 C18 C 1.0813(5) 0.6450(2) 0.4240(5) 0.0537(11) Uani 1 1 d . . . . .
 H18 H 1.145874 0.614042 0.377158 0.064 Uiso 1 1 calc R U . . .
 C19 C 1.0424(5) 0.7092(2) 0.3785(4) 0.0474(10) Uani 1 1 d . . . . .
 H19 H 1.080856 0.722475 0.299167 0.057 Uiso 1 1 calc R U . . .

loop_
  _atom_site_aniso_label
  _atom_site_aniso_U_11
  _atom_site_aniso_U_22
  _atom_site_aniso_U_33
  _atom_site_aniso_U_23
  _atom_site_aniso_U_13
  _atom_site_aniso_U_12
 O1 0.0448(16) 0.0434(15) 0.0484(18) -0.0015(12) 0.0103(13) -0.0016(11)
 O2 0.0475(16) 0.0428(15) 0.0471(18) -0.0018(13) 0.0119(13) -0.0062(11)
 O3 0.0479(17) 0.0500(17) 0.064(2) -0.0150(15) 0.0014(14) 0.0029(12)
 O4 0.0503(17) 0.0449(15) 0.0506(18) 0.0028(14) 0.0109(13) -0.0055(12)
 O5 0.0632(19) 0.0449(16) 0.060(2) -0.0046(15) 0.0057(15) -0.0092(13)
 O6 0.0460(16) 0.0382(14) 0.0529(19) -0.0022(13) 0.0138(13) -0.0069(11)
 O7 0.058(2) 0.0492(18) 0.117(3) 0.0139(19) 0.007(2) 0.0106(15)
 O8 0.084(3) 0.071(2) 0.091(3) 0.034(2) 0.009(2) 0.0029(19)
 N1 0.047(2) 0.048(2) 0.094(3) 0.016(2) 0.003(2) 0.0030(16)
 C1 0.043(2) 0.0352(19) 0.048(3) 0.0021(17) 0.0057(18) -0.0002(15)
 C2 0.043(2) 0.0354(19) 0.043(2) -0.0024(17) 0.0074(17) -0.0005(15)
 C3 0.050(2) 0.0351(19) 0.039(2) 0.0023(17) 0.0143(18) -0.0002(16)
 C4 0.050(2) 0.040(2) 0.043(2) 0.0002(18) 0.0104(19) 0.0044(16)
 C5 0.048(2) 0.040(2) 0.043(2) -0.0058(17) 0.0053(18) 0.0054(16)
 C6 0.040(2) 0.042(2) 0.050(3) -0.0007(18) 0.0056(18) 0.0027(16)
 C7 0.045(2) 0.049(2) 0.058(3) 0.006(2) 0.013(2) -0.0005(18)
 C8 0.043(2) 0.0321(18) 0.047(3) -0.0004(17) 0.0106(17) 0.0007(14)
 C9 0.046(2) 0.0344(19) 0.055(3) -0.0034(18) 0.013(2) -0.0002(16)
 C10 0.043(2) 0.046(2) 0.053(3) -0.001(2) 0.0074(19) 0.0003(17)
 C11 0.038(2) 0.0379(19) 0.052(3) 0.0023(18) 0.0087(17) -0.0007(15)
 C12 0.0350(19) 0.0343(18) 0.054(3) -0.0010(17) 0.0094(17) 0.0037(14)
 C13 0.066(3) 0.050(2) 0.062(3) 0.004(2) 0.015(2) -0.010(2)
 C14 0.040(2) 0.0388(19) 0.045(2) 0.0010(17) 0.0016(17) -0.0025(16)
 C15 0.040(2) 0.042(2) 0.055(3) -0.0002(19) 0.0052(19) 0.0008(16)
 C16 0.044(2) 0.050(2) 0.057(3) 0.009(2) -0.001(2) -0.0060(17)
 C17 0.041(2) 0.040(2) 0.064(3) 0.009(2) 0.000(2) -0.0003(16)
 C18 0.047(2) 0.044(2) 0.071(3) 0.000(2) 0.006(2) 0.0070(17)
 C19 0.050(2) 0.043(2) 0.050(3) -0.0001(19) 0.0061(19) 0.0032(17)

_geom_special_details
;
 All esds (except the esd in the dihedral angle between two l.s. planes)
 are estimated using the full covariance matrix.  The cell esds are taken
 into account individually in the estimation of esds in distances, angles
 and torsion angles; correlations between esds in cell parameters are only
 used when they are defined by crystal symmetry.  An approximate (isotropic)
 treatment of cell esds is used for estimating esds involving l.s. planes.
;
loop_
  _geom_bond_atom_site_label_1
  _geom_bond_atom_site_label_2
  _geom_bond_distance
  _geom_bond_site_symmetry_2
  _geom_bond_publ_flag
 O1 C3 1.374(5) . ?
 O1 C4 1.367(5) . ?
 O2 C3 1.242(5) . ?
 O3 H3 0.8400 . ?
 O3 C6 1.342(5) . ?
 O4 C9 1.381(5) . ?
 O4 C10 1.354(5) . ?
 O5 C9 1.225(5) . ?
 O6 H6 0.8400 . ?
 O6 C12 1.328(4) . ?
 O7 N1 1.220(5) . ?
 O8 N1 1.226(5) . ?
 N1 C17 1.468(5) . ?
 C1 H1 1.0000 . ?
 C1 C2 1.531(5) . ?
 C1 C8 1.519(5) . ?
 C1 C14 1.538(5) . ?
 C2 C3 1.402(6) . ?
 C2 C6 1.363(5) . ?
 C4 C5 1.334(6) . ?
 C4 C7 1.486(5) . ?
 C5 H5 0.9500 . ?
 C5 C6 1.438(5) . ?
 C7 H7A 0.9800 . ?
 C7 H7B 0.9800 . ?
 C7 H7C 0.9800 . ?
 C8 C9 1.429(5) . ?
 C8 C12 1.363(5) . ?
 C10 C11 1.330(5) . ?
 C10 C13 1.479(6) . ?
 C11 H11 0.9500 . ?
 C11 C12 1.434(6) . ?
 C13 H13A 0.9800 . ?
 C13 H13B 0.9800 . ?
 C13 H13C 0.9800 . ?
 C14 C15 1.387(5) . ?
 C14 C19 1.395(6) . ?
 C15 H15 0.9500 . ?
 C15 C16 1.377(6) . ?
 C16 H16 0.9500 . ?
 C16 C17 1.372(6) . ?
 C17 C18 1.378(6) . ?
 C18 H18 0.9500 . ?
 C18 C19 1.380(6) . ?
 C19 H19 0.9500 . ?

loop_
  _geom_angle_atom_site_label_1
  _geom_angle_atom_site_label_2
  _geom_angle_atom_site_label_3
  _geom_angle
  _geom_angle_site_symmetry_1
  _geom_angle_site_symmetry_3
  _geom_angle_publ_flag
 C4 O1 C3 121.5(3) . . ?
 C6 O3 H3 109.5 . . ?
 C10 O4 C9 121.8(3) . . ?
 C12 O6 H6 109.5 . . ?
 O7 N1 O8 124.2(4) . . ?
 O7 N1 C17 118.0(4) . . ?
 O8 N1 C17 117.7(4) . . ?
 C2 C1 H1 104.5 . . ?
 C2 C1 C14 111.9(3) . . ?
 C8 C1 H1 104.5 . . ?
 C8 C1 C2 114.2(3) . . ?
 C8 C1 C14 115.9(3) . . ?
 C14 C1 H1 104.5 . . ?
 C3 C2 C1 119.4(3) . . ?
 C6 C2 C1 121.3(4) . . ?
 C6 C2 C3 119.1(3) . . ?
 O1 C3 C2 119.2(3) . . ?
 O2 C3 O1 113.7(3) . . ?
 O2 C3 C2 127.1(3) . . ?
 O1 C4 C7 112.3(4) . . ?
 C5 C4 O1 120.9(3) . . ?
 C5 C4 C7 126.7(4) . . ?
 C4 C5 H5 120.5 . . ?
 C4 C5 C6 119.1(4) . . ?
 C6 C5 H5 120.5 . . ?
 O3 C6 C2 119.3(3) . . ?
 O3 C6 C5 120.5(4) . . ?
 C2 C6 C5 120.2(4) . . ?
 C4 C7 H7A 109.5 . . ?
 C4 C7 H7B 109.5 . . ?
 C4 C7 H7C 109.5 . . ?
 H7A C7 H7B 109.5 . . ?
 H7A C7 H7C 109.5 . . ?
 H7B C7 H7C 109.5 . . ?
 C9 C8 C1 115.9(4) . . ?
 C12 C8 C1 126.1(3) . . ?
 C12 C8 C9 117.9(4) . . ?
 O4 C9 C8 119.1(4) . . ?
 O5 C9 O4 114.9(3) . . ?
 O5 C9 C8 126.0(4) . . ?
 O4 C10 C13 113.1(4) . . ?
 C11 C10 O4 120.4(4) . . ?
 C11 C10 C13 126.4(4) . . ?
 C10 C11 H11 119.9 . . ?
 C10 C11 C12 120.2(4) . . ?
 C12 C11 H11 119.9 . . ?
 O6 C12 C8 125.3(4) . . ?
 O6 C12 C11 114.4(3) . . ?
 C8 C12 C11 120.2(3) . . ?
 C10 C13 H13A 109.5 . . ?
 C10 C13 H13B 109.5 . . ?
 C10 C13 H13C 109.5 . . ?
 H13A C13 H13B 109.5 . . ?
 H13A C13 H13C 109.5 . . ?
 H13B C13 H13C 109.5 . . ?
 C15 C14 C1 119.9(3) . . ?
 C15 C14 C19 117.7(4) . . ?
 C19 C14 C1 122.3(4) . . ?
 C14 C15 H15 119.1 . . ?
 C16 C15 C14 121.9(4) . . ?
 C16 C15 H15 119.1 . . ?
 C15 C16 H16 120.8 . . ?
 C17 C16 C15 118.4(4) . . ?
 C17 C16 H16 120.8 . . ?
 C16 C17 N1 118.8(4) . . ?
 C16 C17 C18 122.1(4) . . ?
 C18 C17 N1 118.9(4) . . ?
 C17 C18 H18 120.8 . . ?
 C17 C18 C19 118.3(4) . . ?
 C19 C18 H18 120.8 . . ?
 C14 C19 H19 119.2 . . ?
 C18 C19 C14 121.5(4) . . ?
 C18 C19 H19 119.2 . . ?

loop_
  _geom_hbond_atom_site_label_D
  _geom_hbond_atom_site_label_H
  _geom_hbond_atom_site_label_A
  _geom_hbond_distance_DH
  _geom_hbond_distance_HA
  _geom_hbond_distance_DA
  _geom_hbond_angle_DHA
  _geom_hbond_site_symmetry_A
  _geom_hbond_publ_flag
 O3 H3 O5 0.84 1.80 2.612(4) 161.0 3_776 yes
 O6 H6 O2 0.84 1.73 2.547(4) 165.1 . yes

loop_
  _geom_torsion_atom_site_label_1
  _geom_torsion_atom_site_label_2
  _geom_torsion_atom_site_label_3
  _geom_torsion_atom_site_label_4
  _geom_torsion
  _geom_torsion_site_symmetry_1
  _geom_torsion_site_symmetry_2
  _geom_torsion_site_symmetry_3
  _geom_torsion_site_symmetry_4
  _geom_torsion_publ_flag
 O1 C4 C5 C6 1.5(6) . . . . ?
 O4 C10 C11 C12 2.1(6) . . . . ?
 O7 N1 C17 C16 -176.6(4) . . . . ?
 O7 N1 C17 C18 -0.2(6) . . . . ?
 O8 N1 C17 C16 1.5(6) . . . . ?
 O8 N1 C17 C18 177.9(4) . . . . ?
 N1 C17 C18 C19 -174.3(4) . . . . ?
 C1 C2 C3 O1 176.9(3) . . . . ?
 C1 C2 C3 O2 -1.6(6) . . . . ?
 C1 C2 C6 O3 1.6(6) . . . . ?
 C1 C2 C6 C5 -176.3(4) . . . . ?
 C1 C8 C9 O4 177.8(3) . . . . ?
 C1 C8 C9 O5 -1.7(6) . . . . ?
 C1 C8 C12 O6 6.1(6) . . . . ?
 C1 C8 C12 C11 -172.8(4) . . . . ?
 C1 C14 C15 C16 -172.2(4) . . . . ?
 C1 C14 C19 C18 172.7(4) . . . . ?
 C2 C1 C8 C9 95.2(4) . . . . ?
 C2 C1 C8 C12 -87.9(5) . . . . ?
 C2 C1 C14 C15 -29.3(5) . . . . ?
 C2 C1 C14 C19 155.5(4) . . . . ?
 C3 O1 C4 C5 -0.9(6) . . . . ?
 C3 O1 C4 C7 -177.9(3) . . . . ?
 C3 C2 C6 O3 176.8(4) . . . . ?
 C3 C2 C6 C5 -1.1(6) . . . . ?
 C4 O1 C3 O2 178.0(3) . . . . ?
 C4 O1 C3 C2 -0.7(5) . . . . ?
 C4 C5 C6 O3 -178.3(4) . . . . ?
 C4 C5 C6 C2 -0.4(6) . . . . ?
 C6 C2 C3 O1 1.7(6) . . . . ?
 C6 C2 C3 O2 -176.8(4) . . . . ?
 C7 C4 C5 C6 178.0(4) . . . . ?
 C8 C1 C2 C3 71.4(5) . . . . ?
 C8 C1 C2 C6 -113.5(4) . . . . ?
 C8 C1 C14 C15 -162.6(4) . . . . ?
 C8 C1 C14 C19 22.3(6) . . . . ?
 C9 O4 C10 C11 2.9(6) . . . . ?
 C9 O4 C10 C13 -177.7(4) . . . . ?
 C9 C8 C12 O6 -177.0(3) . . . . ?
 C9 C8 C12 C11 4.1(5) . . . . ?
 C10 O4 C9 O5 175.4(3) . . . . ?
 C10 O4 C9 C8 -4.3(6) . . . . ?
 C10 C11 C12 O6 175.4(3) . . . . ?
 C10 C11 C12 C8 -5.7(6) . . . . ?
 C12 C8 C9 O4 0.6(5) . . . . ?
 C12 C8 C9 O5 -179.0(4) . . . . ?
 C13 C10 C11 C12 -177.3(4) . . . . ?
 C14 C1 C2 C3 -62.7(5) . . . . ?
 C14 C1 C2 C6 112.4(4) . . . . ?
 C14 C1 C8 C9 -132.6(4) . . . . ?
 C14 C1 C8 C12 44.3(5) . . . . ?
 C14 C15 C16 C17 -1.2(6) . . . . ?
 C15 C14 C19 C18 -2.6(6) . . . . ?
 C15 C16 C17 N1 174.8(4) . . . . ?
 C15 C16 C17 C18 -1.5(6) . . . . ?
 C16 C17 C18 C19 2.0(7) . . . . ?
 C17 C18 C19 C14 0.1(7) . . . . ?
 C19 C14 C15 C16 3.1(6) . . . . ?

_shelx_res_file
;
TITL i1448d_a.res in P2(1)/n
    i1448d.res
    created by SHELXL-2018/3 at 09:13:22 on 22-Sep-2025
REM Old TITL i1448d in P2(1)/n
REM SHELXT solution in P2(1)/n: R1 0.155, Rweak 0.009, Alpha 0.022
REM <I/s> 0.358 for 97 systematic absences, Orientation as input
REM Formula found by SHELXT: C20 N O7
CELL 1.54184 8.189162 19.460019 10.777997 90 90.611 90
ZERR 4 0.000356 0.000858 0.000551 0 0.0044 0
LATT 1
SYMM 0.5-X,0.5+Y,0.5-Z
SFAC C H N O
UNIT 76 60 4 32
EQIV $1 2-X,2-Y,1-Z

L.S. 10
PLAN  5
SIZE 0.03 0.058 0.084
TEMP -163
CONF
HTAB O6 O2
HTAB O3 O5_$1
BOND
list 4
MORE -1
BOND $H
fmap 2
acta
OMIT -5 6 10
OMIT -2 13 3
OMIT 1 15 9
OMIT 5 18 3
REM <olex2.extras>
REM <HklSrc "%.\\i1448d.hkl">
REM </olex2.extras>

WGHT    0.154800    0.223500
EXTI    0.003847
FVAR       0.43461
O1    4    0.471351    0.855058    0.476449    11.00000    0.04484    0.04343 =
         0.04839   -0.00148    0.01028   -0.00155
O2    4    0.588418    0.781119    0.352427    11.00000    0.04755    0.04282 =
         0.04708   -0.00184    0.01194   -0.00617
O3    4    0.910120    0.937702    0.578555    11.00000    0.04794    0.04998 =
         0.06376   -0.01498    0.00135    0.00288
AFIX 147
H3    2    0.894554    0.971281    0.625952    11.00000   -1.50000
AFIX   0
O4    4    1.071300    0.917153    0.114487    11.00000    0.05027    0.04491 =
         0.05060    0.00283    0.01092   -0.00545
O5    4    1.101894    0.942608    0.312148    11.00000    0.06319    0.04488 =
         0.06026   -0.00458    0.00573   -0.00922
O6    4    0.789571    0.750128    0.182660    11.00000    0.04600    0.03824 =
         0.05286   -0.00221    0.01380   -0.00688
AFIX 147
H6    2    0.731309    0.754830    0.245770    11.00000   -1.50000
AFIX   0
O7    4    1.170165    0.525351    0.534690    11.00000    0.05817    0.04920 =
         0.11653    0.01394    0.00698    0.01057
O8    4    1.028469    0.547133    0.698227    11.00000    0.08435    0.07115 =
         0.09113    0.03400    0.00929    0.00292
N1    3    1.077172    0.561286    0.594096    11.00000    0.04662    0.04776 =
         0.09353    0.01585    0.00274    0.00303
C1    1    0.919863    0.829910    0.404238    11.00000    0.04322    0.03518 =
         0.04756    0.00214    0.00571   -0.00018
AFIX  13
H1    2    1.009089    0.856509    0.446271    11.00000   -1.20000
AFIX   0
C2    1    0.762217    0.859814    0.457058    11.00000    0.04336    0.03543 =
         0.04317   -0.00239    0.00743   -0.00047
C3    1    0.611808    0.830131    0.424216    11.00000    0.04981    0.03515 =
         0.03875    0.00234    0.01434   -0.00018
C4    1    0.475220    0.907599    0.560558    11.00000    0.04950    0.04022 =
         0.04342    0.00024    0.01044    0.00440
C5    1    0.616589    0.935894    0.596113    11.00000    0.04754    0.03972 =
         0.04280   -0.00585    0.00530    0.00541
AFIX  43
H5    2    0.618652    0.971674    0.656072    11.00000   -1.20000
AFIX   0
C6    1    0.765744    0.911485    0.542433    11.00000    0.03989    0.04231 =
         0.04989   -0.00072    0.00565    0.00270
C7    1    0.310424    0.924497    0.608211    11.00000    0.04537    0.04856 =
         0.05849    0.00610    0.01328   -0.00049
AFIX 137
H7A   2    0.237460    0.935815    0.538505    11.00000   -1.50000
H7B   2    0.318274    0.963965    0.664434    11.00000   -1.50000
H7C   2    0.266852    0.884855    0.653121    11.00000   -1.50000
AFIX   0
C8    1    0.943176    0.843918    0.266917    11.00000    0.04271    0.03208 =
         0.04680   -0.00043    0.01058    0.00066
C9    1    1.040256    0.902590    0.237439    11.00000    0.04638    0.03439 =
         0.05520   -0.00345    0.01291   -0.00016
C10   1    1.021116    0.875049    0.021676    11.00000    0.04276    0.04639 =
         0.05289   -0.00098    0.00743    0.00034
C11   1    0.933409    0.819257    0.046357    11.00000    0.03814    0.03794 =
         0.05172    0.00230    0.00870   -0.00070
AFIX  43
H11   2    0.901706    0.789176   -0.019008    11.00000   -1.20000
AFIX   0
C12   1    0.886569    0.804382    0.171344    11.00000    0.03499    0.03428 =
         0.05360   -0.00098    0.00943    0.00369
C13   1    1.072482    0.898643   -0.102353    11.00000    0.06613    0.05038 =
         0.06160    0.00434    0.01455   -0.00982
AFIX 137
H13A  2    1.020618    0.942864   -0.121214    11.00000   -1.50000
H13B  2    1.039412    0.864692   -0.164900    11.00000   -1.50000
H13C  2    1.191455    0.904009   -0.103142    11.00000   -1.50000
AFIX   0
C14   1    0.947869    0.755237    0.446234    11.00000    0.03999    0.03885 =
         0.04464    0.00096    0.00162   -0.00253
C15   1    0.888298    0.733180    0.559422    11.00000    0.03999    0.04184 =
         0.05458   -0.00020    0.00525    0.00084
AFIX  43
H15   2    0.819126    0.762824    0.605147    11.00000   -1.20000
AFIX   0
C16   1    0.926546    0.669527    0.607440    11.00000    0.04383    0.04974 =
         0.05699    0.00857   -0.00119   -0.00598
AFIX  43
H16   2    0.886359    0.655567    0.685865    11.00000   -1.20000
AFIX   0
C17   1    1.024108    0.626748    0.539279    11.00000    0.04114    0.03993 =
         0.06438    0.00920   -0.00045   -0.00031
C18   1    1.081306    0.644959    0.424033    11.00000    0.04706    0.04366 =
         0.07060   -0.00033    0.00619    0.00696
AFIX  43
H18   2    1.145874    0.614042    0.377158    11.00000   -1.20000
AFIX   0
C19   1    1.042382    0.709239    0.378502    11.00000    0.04967    0.04315 =
         0.04958   -0.00009    0.00606    0.00321
AFIX  43
H19   2    1.080856    0.722475    0.299167    11.00000   -1.20000
AFIX   0
HKLF 4


REM  i1448d_a.res in P2(1)/n
REM wR2 = 0.2640, GooF = S = 1.121, Restrained GooF = 1.121 for all data
REM R1 = 0.0683 for 1950 Fo > 4sig(Fo) and 0.1190 for all 3175 data
REM 258 parameters refined using 0 restraints

END

WGHT      0.1551      0.2232

REM Highest difference peak  0.584,  deepest hole -0.455,  1-sigma level  0.091
Q1    1   1.0352  0.9534  0.3863  11.00000  0.05    0.58
Q2    1   0.8386  0.9173  0.6587  11.00000  0.05    0.57
Q3    1   0.9420  0.8482  0.0974  11.00000  0.05    0.39
Q4    1   0.9665  0.8739  0.3130  11.00000  0.05    0.35
Q5    1   0.8526  0.8449  0.4634  11.00000  0.05    0.34
;
_shelx_res_checksum                40654
_shelx_hkl_file
;
   0   0  -1-0.51706 0.80614  14
   0   0  -1 0.28871 0.82196  68
   0   0   1 1.24104 1.10350  66
   0   0  -1-0.36579 0.48157  61
   0   0   1-1.07277 1.23931  62
   0   0  -1 0.41147 0.80404  63
   0   0  -1 0.10930 0.63594  69
   0   0   1 0.40166 0.83631  60
   0   0  -2 3359.20 217.647  14
   0   0  -2 2992.94 217.379  16
   0   0   2 3263.96 217.632  66
   0   0   2 3231.05 217.607  62
   0   0  -2 2736.47 217.386  61
   0   0  -2 3383.86 217.662  63
   0   0   2 3398.22 217.648  60
   0   0  -2 3289.77 217.545  69
   0   0  -2 3388.25 217.649  68
   0   0  -3 0.76379 1.94616  69
   0   0   3-1.21696 2.35389  70
   0   0   3 3.26820 3.31776  62
   0   0  -3-1.33636 2.24200  63
   0   0   3 4.29588 2.47490  60
   0   0  -3 3.59459 1.83723  48
   0   0   3 4.11034 3.18177  66
   0   0  -3 3.05282 2.43102  68
   0   0  -3 1.30785 2.25445  14
   0   0  -4 525.033 36.4592  68
   0   0   4 507.766 36.3100  70
   0   0   4 496.893 36.3218  62
   0   0  -4 481.579 36.4593  63
   0   0  -4 491.012 36.3666   4
   0   0   4 496.411 36.4016  60
   0   0  -4 520.571 36.1501  48
   0   0  -4 560.558 36.5244  14
   0   0   4 522.946 36.4301  66
   0   0   5 0.30228 2.83895  70
   0   0   5-2.60700 3.49161  66
   0   0  -5-0.16146 3.26874   4
   0   0   5-2.77284 2.83049  60
   0   0  -5-0.55030 2.63997  63
   0   0  -5 0.91955 2.77949  14
   0   0   5-3.29324 2.51913  64
   0   0   6 371.265 26.7328  70
   0   0   6 351.285 26.8132  66
   0   0  -6 368.677 26.8943   4
   0   0   6 327.579 26.8096  60
   0   0  -6 339.800 26.8616  63
   0   0  -7 0.59056 1.78026  41
   0   0  -7 3.01257 7.79260   8
   0   0  -7 1.48994 2.89896  63
   0   0  -7 0.78139 3.60671   4
   0   0  -7 1.65717 3.62018  14
   0   0   7 4.34749 3.23912  70
   0   0   7 3.06558 3.76579  66
   0   0  -8 117.729 9.22089  41
   0   0   8 138.142 10.8077  70
   0   0   8 142.195 11.0790  66
   0   0  -8 134.116 11.1660   4
   0   0  -9 2.36306 9.70639   8
   0   0   9 1.04796 4.22950  66
   0   0   9 2.65102 3.69718  70
   0   0 -10 4.93335 9.66253   8
   0   0 -11-0.56716 9.40541   8
   0   0 -12 1.33150 7.85676   8
   0   0  13 0.46849 3.11408  52
   0   1   0 0.26173 0.54594  62
   0   1   0 0.44806 0.42417  16
   0  -1   0-0.08273 0.40438  17
   0  -1   0-0.09992 0.40573  70
   0   1   0-0.20779 0.55629  65
   0  -1   0 0.27280 0.39635  64
   0   1  -1 0.14872 0.62570  65
   0  -1   1 0.20128 0.94462  64
   0   1   1 0.89494 0.90406  65
   0   1   1-0.12423 1.18034  33
   0  -1   1 0.92342 0.91483  60
   0   1   1 0.08408 0.89380  60
   0   1  -1 1.09601 1.17634   4
   0   1   1-0.44162 1.62226  62
   0  -1   1-0.35536 1.01402  62
   0   1  -1 0.47815 0.95530  63
   0  -1  -1 0.29333 0.75424  63
   0   1  -1 0.02651 0.96294  61
   0   1  -1 0.02516 0.88678  16
   0   1  -1 0.68080 0.89044  14
   0  -1   1-0.48875 0.97020  70
   0   1  -1 0.56546 0.93667  69
   0  -1  -1 0.20271 0.51952  69
   0  -1   1 0.60967 1.10504  66
   0  -1  -1 0.32610 0.86438  68
   0   1   1 0.40492 1.23196  66
   0   1  -2 39.1207 3.14812  69
   0  -1  -2 43.4555 3.19018  68
   0  -1  -2 45.4698 2.83583  69
   0  -1   2 39.5127 3.23584  70
   0   1  -2 41.6924 2.85457  48
   0  -1  -2 34.3720 2.84371  49
   0   1  -2 21.2328 2.48713   6
   0   1   2 20.0966 2.48235   6
   0   1  -2 36.1853 3.16731  14
   0  -1  -2 41.2796 2.57365  18
   0  -1  -2 40.0276 3.50693  14
   0   1  -2 39.7064 2.93385  16
   0   1   2 28.7793 2.75142  65
   0  -1   2 43.3781 3.50593  66
   0   1   2 36.9042 3.67363  66
   0   1   2 38.6994 3.92055  62
   0   1  -2 37.0675 2.89743  61
   0  -1   2 32.2848 3.30303  62
   0   1  -2 37.3522 3.40637   4
   0  -1  -2 40.5335 3.12958  63
   0   1  -2 43.0973 3.23562  63
   0  -1   2 33.9033 3.10752  64
   0   1   2 39.3863 3.21692  60
   0  -1   2 39.3647 3.23267  60
   0  -1  -3 8.09942 1.75427  49
   0   1  -3 8.32724 1.77278  48
   0  -1   3 7.41379 2.25837  64
   0  -1  -3 8.50673 2.47237  68
   0  -1   3 9.22706 3.18789  66
   0   1   3 7.25163 3.27676  66
   0   1  -3 13.4672 2.45280  14
   0  -1  -3 11.4874 2.79453  14
   0   1   3 8.54993 2.74298  60
   0  -1   3 10.2868 2.70114  60
   0   1  -3 12.0130 2.95434   4
   0   1  -3 7.93535 2.22808  69
   0  -1  -3 7.72368 1.93843  69
   0  -1   3 11.4445 2.60289  70
   0  -1  -3 8.21048 2.23794  63
   0  -1   3 10.1354 2.89903  62
   0   1  -3 7.80186 2.38078  63
   0   1   3 10.0836 3.53692  62
   0  -1   4 5.52252 2.35707  64
   0   1   4 10.6231 3.45814  66
   0  -1   4 10.1259 3.32556  66
   0  -1  -4 10.4371 2.73581  68
   0  -1  -4 6.06293 3.08078  14
   0   1  -4 4.91526 2.50732  14
   0   1   4 9.62654 2.83927  60
   0  -1   4 4.17282 2.79071  60
   0   1  -4 7.05497 3.08774   4
   0  -1   4 5.31062 2.73724  70
   0   1  -4 9.97925 2.34827  69
   0   1  -4 7.17495 2.64055  63
   0   1   4 7.55639 3.59655  62
   0  -1  -4 8.84390 2.50325  63
   0  -1   5 1.99776 2.41041  64
   0   1   5 0.32805 3.55098  66
   0  -1  -5 1.54310 2.65405  68
   0  -1   5 1.12590 3.37941  66
   0   1  -5 1.07369 2.78946  14
   0  -1  -5 0.41581 3.42256  14
   0  -1   5-3.77673 3.18509  60
   0   1   5 0.50975 2.88007  60
   0  -1  -5-1.47633 3.41305   4
   0   1  -5 4.20416 3.51334   4
   0   1   5 3.78035 2.90190  70
   0  -1   5 4.87941 2.87501  70
   0   1   5 4.68641 3.79593  62
   0   1  -5 0.95277 2.67436  63
   0  -1  -5 3.01227 2.57687  63
   0   1  -6 48.6106 5.64841  63
   0  -1  -6 52.9175 5.76100  63
   0  -1   6 45.4828 5.15116  64
   0   1  -6 58.6606 6.02081  14
   0  -1   6 40.6544 5.75878  60
   0  -1   6 56.4619 5.93818  66
   0   1   6 63.3046 6.10998  66
   0  -1  -6 56.3516 5.99845   4
   0   1  -6 52.2838 5.97908   4
   0   1   6 61.2055 5.72484  70
   0  -1   6 54.8225 5.62449  70
   0  -1   7 40.0900 4.78555  70
   0   1   7 37.0128 4.69607  70
   0   1  -7 31.7133 3.30062  41
   0  -1  -7 31.9619 3.32068  41
   0  -1  -7 11.1757 8.97466   8
   0   1  -7 24.5737 8.74098   8
   0  -1   7 32.3114 5.11313  60
   0  -1   7 39.2387 5.12341  66
   0   1   7 44.8140 5.35779  66
   0  -1  -7 21.4534 4.40378  63
   0   1  -7 38.1731 5.55336  14
   0   1  -7 36.5663 5.16825   4
   0  -1  -7 46.7468 5.41774   4
   0   1  -8 1.93536 2.01584  41
   0  -1  -8 0.70325 1.99258  41
   0   1  -8-1.55628 8.96837   8
   0  -1  -8 2.58432 8.62474   8
   0   1   8 2.03516 3.07191  70
   0  -1   8-0.87681 3.38041  70
   0  -1   8 3.03555 3.97216  66
   0   1   8-0.30630 3.93764  66
   0  -1  -8 4.43744 4.30930   4
   0  -1   9 38.3837 5.48220  70
   0   1   9 33.3391 5.31392  70
   0   1  -9 40.0820 3.90690  41
   0   1   9 42.7427 6.04440  66
   0  -1   9 37.5383 5.81355  66
   0  -1  -9 5.88296 10.3828   8
   0   1  -9 11.8225 9.79729   8
   0   1 -10-3.08267 10.1466   8
   0  -1 -10-2.45001 9.70900   8
   0  -1 -11 0.56136 9.59568   8
   0   1 -11 5.66567 9.29582   8
   0   1 -12 2.65863 8.16728   8
   0  -1 -12-0.43711 7.96533   8
   0   1  13-0.92104 3.06139  52
   0  -1  13-0.77837 3.92688   9
   0   1  13-0.51284 4.06411   9
   0   2   0 71.5264 5.11617  62
   0  -2   0 69.4333 5.09469  64
   0   2   0 70.2200 5.20021  65
   0  -2   0 68.2218 5.09462  17
   0   2   0 69.9244 5.15662  16
   0  -2   1 1375.90 96.8734  60
   0  -2  -1 1374.92 96.8471  68
   0  -2   1 1393.13 96.8331  70
   0   2  -1 1441.52 96.9070  69
   0   2   1 1350.28 96.9274   1
   0  -2  -1 1384.20 96.8884   5
   0   2   1 1383.92 96.9151  62
   0  -2   1 1382.58 96.8493  64
   0  -2  -1 1382.33 96.7925  63
   0   2   1 1394.58 96.8691  31
   0  -2   1 1412.58 96.7778  66
   0   2   1 1373.58 96.8645  65
   0   2  -1 1430.43 96.7948  65
   0   2   1 1367.88 96.8208  66
   0   2  -1 1387.92 96.8649  16
   0  -2   2 1.49507 1.98605  60
   0   2   2 1.28215 1.68690  60
   0  -2  -2 1.16411 1.07263  69
   0  -2   2 1.41159 1.95447  70
   0   2  -2 0.47900 1.83563  69
   0   2   2 1.59877 1.38563   6
   0   2  -2 0.91909 1.32921   6
   0  -2   2 1.85161 1.79552  62
   0   2  -2-0.16329 1.79231  61
   0   2   2 1.72624 3.22519  62
   0  -2  -2 2.27484 1.68039  63
   0   2  -2 1.44415 1.74036  63
   0   2  -2 0.53857 1.22607  65
   0   2   2 1.03908 1.79245  65
   0  -2   2 1.88843 1.88469  64
   0   2   2 5.31749 2.51817  33
   0   2  -2 0.71803 1.97229  16
   0   2  -2 1.65937 1.74250  14
   0  -2   2 2.05753 2.13872  66
   0  -2  -2 2.14097 1.75405  68
   0   2   2 0.75876 2.61543  66
   0  -2  -3 66.4818 5.42622  49
   0   2  -3 69.4570 6.03093   4
   0   2  -3 64.2807 5.54859  16
   0   2  -3 81.7897 5.86982  14
   0   2  -3 76.5970 5.97722  63
   0  -2   3 68.6834 5.73822  64
   0  -2  -3 64.9918 5.65888  63
   0   2  -3 68.7040 5.51303  61
   0   2   3 67.3371 6.46054  62
   0  -2   3 74.8673 5.88090  70
   0  -2  -3 67.2957 5.78511  68
   0   2  -3 70.0367 5.86811  69
   0   2   3 64.0186 6.21144  66
   0  -2   3 73.2290 6.07046  66
   0   2   3 64.8412 5.75976  60
   0  -2   3 69.9479 5.95027  60
   0   2  -4 4.50538 3.10064   4
   0   2  -4 7.62442 2.52808  14
   0  -2   4 0.77177 2.36331  64
   0   2   4 3.83665 3.86393  62
   0  -2  -4 3.40615 2.28063  63
   0   2  -4 6.96691 2.72446  63
   0  -2   4 6.27527 2.74359  70
   0   2  -4 4.39197 2.25497  69
   0  -2   4 5.12164 2.57110  60
   0   2   4 2.99156 2.34868  60
   0   2   4 1.15442 3.24061  66
   0  -2  -4 2.98299 2.39805  68
   0  -2   4 3.38797 2.87776  66
   0  -2  -5 201.478 15.3097  48
   0   2  -5 206.941 15.5438   4
   0   2  -5 214.409 15.5253  14
   0   2   5 220.763 15.7579  62
   0   2   5 205.023 15.3947  70
   0  -2  -5 211.708 15.5285  68
   0  -2   5 199.616 15.3882  70
   0  -2   5 187.129 15.5206  60
   0  -2   5 198.317 15.2073  64
   0  -2  -5 191.953 15.4587  63
   0   2  -5 198.920 15.6130  63
   0  -2   5 210.763 15.5095  66
   0   2   5 207.412 15.6181  66
   0  -2  -6 71.2720 6.95019   4
   0   2  -6 70.3046 6.64053  14
   0   2   6 68.6722 6.93008  62
   0  -2   6 52.0876 6.46455  60
   0   2   6 72.9303 6.89634  66
   0  -2   6 73.0624 6.70372  66
   0  -2   6 73.1855 6.57418  70
   0  -2  -6 60.2324 6.37615  68
   0   2   6 71.3432 6.47987  70
   0  -2   6 62.4536 6.16980  64
   0  -2  -6 62.8896 6.40495  63
   0   2  -7 130.721 10.3778  41
   0   2  -7 166.870 12.4246  14
   0   2   7 161.946 11.7613  70
   0  -2   7 148.150 11.7093  70
   0  -2   7 121.279 11.7246  60
   0  -2   7 153.253 11.8786  66
   0   2   7 158.030 12.0458  66
   0   2  -7 95.4796 13.8309   8
   0  -2  -7 109.896 13.9954   8
   0  -2  -7 148.083 11.9926   4
   0   2  -8 5.65355 3.85584  14
   0   2   8 9.05526 3.60585  70
   0  -2   8 7.09180 3.66706  70
   0  -2   8 10.5839 4.15470  66
   0   2   8 8.91919 4.18614  66
   0  -2  -8 0.51493 9.04356   8
   0   2  -8-1.03756 9.09839   8
   0   2  -8 8.16300 2.19660  41
   0  -2  -8 7.05330 4.30022   4
   0  -2   9 90.5379 7.90754  70
   0   2   9 85.4400 7.73151  70
   0  -2  -9 10.5039 10.3845   8
   0   2  -9 5.89300 12.2121   8
   0  -2   9 81.1840 8.07747  66
   0   2   9 68.3745 7.87490  66
   0  -2  -9 70.1088 8.06647   4
   0   2  -9 71.1076 5.97646  41
   0  -2 -10 1.20769 10.3354   8
   0   2 -10-5.50824 9.92829   8
   0   2 -11-3.91683 10.0382   8
   0  -2 -11 4.94145 9.11921   8
   0  -2 -12-4.22823 7.69729   8
   0   2 -12-1.30474 7.64823   8
   0  -2 -13 3.01452 1.99744  23
   0  -3   0-0.70922 1.31845  17
   0   3   0 1.02834 1.60136  16
   0   3   0 0.49692 1.77219  62
   0   3   0-1.16945 1.83854  65
   0  -3   0-0.07965 1.35522  64
   0   3  -1 2.33970 1.94072  65
   0   3   1 3.25788 2.17136  65
   0  -3   1 4.36869 1.67278  64
   0   3   1 1.34898 1.83895  31
   0  -3  -1 0.84626 1.40312  68
   0   3   1 2.64661 1.79793  66
   0  -3   1 2.68092 1.35947  66
   0   3  -1 2.11480 1.94133  16
   0  -3  -1 2.50243 1.85132   5
   0   3   1 2.48722 2.12908   1
   0  -3   1 2.28598 1.62211  70
   0  -3   1 2.91778 1.61797  60
   0  -3  -1 2.50788 1.11831  63
   0   3   1 0.52366 2.83510  62
   0  -3   2 1716.87 116.060  64
   0  -3  -2 1736.21 115.967  63
   0   3   2 1709.91 117.601  33
   0  -3   2 1741.26 115.963  66
   0   3   2 1677.07 116.027  65
   0   3  -2 1638.19 115.867  65
   0   3   2 1672.12 116.052  66
   0  -3  -2 1704.98 116.044  68
   0  -3   2 1727.48 116.038  70
   0   3  -2 1734.72 116.135  69
   0  -3  -2 1575.34 115.794  69
   0   3  -2 1774.19 116.057  16
   0   3  -2 1742.74 116.065  61
   0   3   2 1648.93 116.184  62
   0  -3   2 1806.44 116.143  60
   0   3   2 1323.03 115.912  60
   0  -3   3 155.831 12.1323  64
   0  -3  -3 180.377 12.1393  63
   0   3  -3 162.579 12.3750  63
   0  -3   3 160.760 12.1475  66
   0   3   3 171.122 12.4118  66
   0   3  -3 158.651 12.2231  69
   0  -3  -3 176.702 12.2071  68
   0  -3   3 160.155 12.1687  70
   0   3  -3 160.979 12.0337  16
   0   3  -3 178.324 12.2283  14
   0   3   3 170.320 12.6891  62
   0   3  -3 165.379 12.0713  61
   0  -3   3 159.843 12.2619  60
   0   3   3 138.965 12.0429  60
   0   3  -4 933.125 68.4479  63
   0  -3   4 937.438 68.1178  64
   0  -3  -4 953.056 68.1749  63
   0   3   4 971.689 68.2528  66
   0  -3   4 979.907 68.1522  66
   0  -3   4 973.365 68.1696  70
   0  -3  -4 1004.85 68.2658  68
   0   3  -4 1006.87 68.2674  14
   0   3   4 964.140 68.3633  62
   0  -3   4 966.035 68.3586  60
   0  -3   5 65.1177 5.97163  64
   0   3   5 65.2616 6.56054  66
   0  -3   5 60.6541 6.16553  66
   0  -3   5 61.8835 6.09595  70
   0  -3  -5 55.5996 6.01768  68
   0   3  -5 71.6404 6.13848  14
   0   3   5 67.5061 6.99788  62
   0  -3   5 71.0790 6.47548  60
   0  -3   6 49.9926 5.04173  64
   0   3   6 44.8441 5.70204  66
   0  -3   6 42.9006 5.24312  66
   0   3  -6 45.9129 5.18511  14
   0  -3   6 33.0982 5.09175  60
   0   3   6 51.7098 5.95787  62
   0  -3  -6 39.4717 5.05587  68
   0   3   6 42.0952 5.01533  70
   0  -3   6 54.9098 5.23952  70
   0  -3  -7-0.27450 3.75738   4
   0   3   7 3.68202 3.72862  66
   0  -3   7-2.25631 3.78045  66
   0   3  -7 1.52922 3.13048  14
   0  -3   7 0.93496 3.76099  60
   0   3   7 3.20498 3.21775  70
   0  -3   7 0.25126 3.22978  70
   0   3  -7-0.43279 7.59835   8
   0  -3  -7-1.71479 7.80206   8
   0  -3  -7-0.87801 2.15874  10
   0   3  -7 2.39039 1.75023  35
   0  -3  -8 13.9820 2.83224  10
   0  -3  -8 15.3322 4.78962   4
   0   3  -8 22.4784 4.97635  14
   0   3   8 14.6681 3.93983  70
   0  -3   8 15.0148 4.09312  70
   0  -3   8 10.5325 4.16651  66
   0   3   8 9.07210 4.40775  66
   0   3  -8 7.76867 8.90769   8
   0  -3  -8 5.63103 8.39064   8
   0  -3   8 8.63561 4.06169  60
   0   3  -8 19.2177 2.64834  41
   0   3   9-1.40036 4.13743  66
   0   3  -9-4.09479 8.99990   8
   0  -3  -9-3.45626 9.53816   8
   0   3   9-0.33008 3.57858  70
   0  -3   9-3.74942 3.78789  70
   0   3  -9 0.58878 2.31621  41
   0   3   9-0.90875 4.43759   1
   0  -3  -9-1.10446 4.40360   4
   0   3 -10-9.64484 10.4718   8
   0  -3 -10-1.77079 10.4627   8
   0   3 -11 2.72948 9.42358   8
   0  -3 -11-3.17949 9.48138   8
   0  -3 -12 2.80556 7.26582   8
   0   3 -12-2.51490 7.78335   8
   0  -4   0 1040.87 71.0730  64
   0  -4   0 1004.99 71.0688  17
   0   4   0 1018.55 71.1486  16
   0   4   0 1007.73 71.0259  62
   0   4   0 1017.94 71.2116  65
   0   4   1 249.654 17.6361  62
   0  -4  -1 216.966 17.2100  63
   0  -4   1 248.481 17.3593  70
   0  -4  -1 228.077 17.3877  68
   0   4  -1 250.656 17.4865  65
   0   4   1 255.736 17.5974  65
   0  -4   1 255.386 17.1482  66
   0   4   1 244.283 17.2606  66
   0   4   1 231.551 17.4714  31
   0  -4  -1 251.803 17.3238  64
   0  -4   1 258.449 17.4300  64
   0  -4  -1 257.546 17.5065   5
   0  -4   1 250.709 17.4113  60
   0   4  -1 258.690 17.5082  16
   0   4   1 206.956 17.3202  16
   0   4  -2 935.229 65.2198  61
   0   4   2 888.085 65.3391  62
   0  -4   2 923.919 65.1514  70
   0  -4  -2 954.550 65.1707  68
   0   4   2 893.595 65.1221  66
   0  -4   2 942.467 65.0227  66
   0   4   2 903.540 65.2054  65
   0   4  -2 906.213 65.0495  65
   0   4   2 906.735 66.9789  33
   0   4   2 956.866 65.2295  31
   0  -4  -2 902.434 65.0327  63
   0  -4   2 947.075 65.1959  64
   0  -4  -2 957.346 65.2837   5
   0   4   2 946.038 65.3904   1
   0  -4   2 969.661 65.2540  60
   0   4  -2 957.548 65.2287  16
   0   4  -3 2012.42 139.991  61
   0   4   3 1989.01 140.173  62
   0  -4  -3 2036.93 139.991  68
   0  -4   3 1986.21 139.971  70
   0   4   3 1938.77 139.981  66
   0  -4   3 2015.02 139.880  66
   0   4   3 2004.51 142.163  33
   0   4   3 2023.41 140.243   1
   0  -4   3 2032.43 140.132  60
   0   4  -3 2098.84 140.056  14
   0   4  -3 1981.93 139.964  16
   0  -4  -3 1971.03 139.892  63
   0  -4   3 1997.15 139.993  64
   0   4  -4 132.174 10.3522  14
   0  -4   4 119.100 10.4209  60
   0  -4  -4 130.920 10.2892  68
   0  -4   4 135.821 10.3601  70
   0   4   4 146.262 10.6421  66
   0  -4   4 128.252 10.3093  66
   0   4   4 139.530 11.0412  62
   0  -4   4 133.762 10.3203  64
   0   4  -5 253.026 18.2264  14
   0  -4   5 216.192 18.2616  60
   0  -4   5 253.639 18.1689  70
   0  -4  -5 242.062 18.1685  68
   0  -4   5 249.861 18.1311  66
   0   4   5 233.048 18.2459  66
   0   4   5 246.474 18.5515  62
   0  -4   5 245.400 18.0923  64
   0   4   6 303.137 21.5729  62
   0  -4   6 294.158 21.1671  70
   0  -4  -6 241.536 21.0079  48
   0  -4   6 283.904 21.0515  64
   0   4  -6 308.939 21.3644  14
   0  -4   6 248.970 21.2961  60
   0  -4   6 282.187 21.0849  66
   0   4   6 306.266 21.3088  66
   0  -4   7 2.61087 3.71268  60
   0  -4  -7 1.91786 2.08454  10
   0  -4  -7 0.28347 3.79036   4
   0   4  -7 0.86657 7.27371   8
   0  -4   7-0.95463 2.93802  64
   0   4  -7-1.05048 1.75117  35
   0   4   7-2.83327 4.57318  62
   0   4   7-0.75256 3.07077  70
   0  -4   7 4.64873 3.38694  70
   0   4   7 2.65592 3.84372  66
   0   4  -7-3.34896 3.25192  14
   0   4  -8 59.8435 5.09196  41
   0   4  -8 68.1637 7.38833  14
   0  -4  -8 67.1040 7.37587   4
   0   4   8 51.3350 7.04769   1
   0   4   8 52.1167 6.77563  66
   0  -4   8 77.6999 6.87462  70
   0   4   8 55.4984 6.45976  70
   0  -4   8 46.1500 7.09615  60
   0  -4   9 2.41687 3.80983  70
   0   4   9-0.32915 3.19991  70
   0   4  -9-0.47859 2.34214  41
   0  -4  -9 5.20972 4.37042   4
   0   4   9 1.82969 4.58498   1
   0   4  -9-1.73239 9.22906   8
   0  -4  -9 0.56508 9.34184   8
   0   4   9-4.52972 4.31364  66
   0   4  -9-5.12360 4.48719  14
   0   4 -10-5.29468 9.95363   8
   0  -4 -10-1.71306 9.74730   8
   0   4 -10 4.68614 2.37891  41
   0   4 -11-24.1607 9.83423   8
   0  -4 -11 1.00695 8.67873   8
   0   4  12 1.92559 5.24806   9
   0   4 -12-5.53854 7.01311   8
   0   4 -12 2.11619 1.76798  36
   0  -5   0 1.49465 2.25742   5
   0  -5   0 2.27307 2.18983  64
   0   5   0 0.09176 2.87254  65
   0   5   0-0.59398 2.31081  16
   0  -5   0-1.35294 1.97996  17
   0   5   0 0.11342 2.85047  62
   0  -5  -1 225.020 16.1551  64
   0  -5   1 230.206 16.2641  64
   0   5  -1 230.627 16.4086  65
   0   5   1 237.222 16.4786  65
   0   5   1 219.734 16.0139  66
   0  -5  -1 204.821 16.1708  68
   0   5  -1 246.662 16.4147  16
   0   5   1 201.714 16.1764  16
   0  -5  -1 219.290 16.3160   5
   0  -5   1 231.785 16.2129  70
   0   5   1 222.677 16.5140  62
   0  -5   1 238.810 16.2430  60
   0  -5   2 1936.80 131.486  60
   0  -5   2 1908.77 131.377  70
   0  -5  -2 1856.34 131.374  68
   0   5   2 1830.57 131.365   6
   0   5  -2 1832.89 131.398   6
   0   5   2 1827.67 131.271  66
   0   5  -2 1855.12 131.323  65
   0   5   2 1918.44 131.492  65
   0   5   2 1955.78 131.481  31
   0   5  -2 1965.45 131.505  16
   0  -5   2 1894.00 131.422  64
   0  -5  -2 1848.79 131.235  63
   0   5  -2 1887.41 131.474  61
   0   5   2 1817.39 131.534  62
   0   5   2 1929.11 131.654   1
   0  -5  -2 1935.73 131.526   5
   0   5   3 115.788 9.58569   1
   0   5   3 113.628 9.26594  66
   0   5   3 113.901 9.19056  65
   0   5   3 116.641 11.4526  33
   0   5   3 121.888 9.32652  31
   0   5  -3 125.690 9.33429  16
   0  -5   3 118.110 9.21705  64
   0  -5   3 113.442 9.18625  70
   0  -5  -3 120.520 9.11245  68
   0   5   3 120.075 9.89714  62
   0   5  -3 113.268 9.17578  61
   0  -5   3 119.395 9.31854  60
   0   5   4 613.304 42.8148   1
   0   5   4 593.543 42.4464  66
   0   5   4 572.410 42.4694  31
   0   5  -4 633.480 42.5041  14
   0  -5   4 611.273 42.4221  64
   0  -5   4 615.532 42.4149  70
   0  -5  -4 602.626 42.3935  68
   0   5  -4 543.943 42.2897  61
   0   5   4 609.168 42.7524  62
   0  -5   4 580.215 42.5839  60
   0   5   5 29.4597 4.91858   1
   0  -5  -5 28.7079 4.15510  68
   0   5   5 32.4754 4.79594  66
   0   5   5 26.2140 4.23164  31
   0   5  -5 43.1928 4.42729  14
   0  -5   5 33.7973 4.32607  64
   0  -5   5 35.8267 4.43999  70
   0   5   5 45.2934 5.74637  62
   0  -5   5 36.0162 4.63184  60
   0   5   6 82.2883 8.34031   1
   0  -5   6 97.5347 7.83141  64
   0   5   6 73.9816 7.61921  31
   0   5   6 92.0599 8.03445  66
   0   5  -6 92.2725 7.91384  14
   0  -5   6 90.0530 7.80972  70
   0  -5   6 60.8527 7.81351  60
   0   5   6 91.5883 8.53246  62
   0  -5   7 16.0141 4.29699  60
   0  -5  -7 16.4342 2.80588  10
   0   5   7 23.0858 4.05261  70
   0  -5   7 22.5367 4.07778  70
   0   5   7 14.7980 4.61174   1
   0  -5   7 23.0689 4.04452  64
   0   5  -7 17.9124 2.57246  40
   0   5   7 22.5366 4.41686  66
   0   5  -7 24.9181 4.23950  14
   0   5  -7 19.7641 2.53539  35
   0   5   7 23.6618 5.15066  62
   0   5  -8 96.0388 7.67821  41
   0   5  -8 118.917 9.85678  14
   0  -5   8 77.8200 9.47010  60
   0  -5  -8 111.156 9.82173   4
   0   5   8 89.7858 9.83429   1
   0   5   8 112.406 9.29936  70
   0  -5   8 114.557 9.44731  70
   0   5   8 110.407 9.53359  66
   0  -5  -8 89.9840 7.86683  10
   0   5  -9 69.2424 5.56228  41
   0   5  -9 1.69790 10.3495   8
   0   5 -10 15.2553 2.79183  41
   0   5 -10-7.94761 10.0376   8
   0   5 -11-2.98227 8.52124   8
   0   5 -12 0.76574 1.74273  36
   0  -5 -12 0.84623 2.43851  23
   0   5  12 0.73288 5.15028   9
   0   5 -12-3.63731 6.60258   8
   0   6   0 1178.27 84.8557  62
   0  -6   0 1222.08 85.0599   5
   0  -6   0 1217.58 84.9530  64
   0   6   0 1232.51 85.0739  16
   0  -6   0 1217.52 84.9527  17
   0   6   0 1234.90 85.1455  65
   0   6   1 361.219 25.8236  65
   0   6  -1 354.051 25.7482  65
   0  -6  -1 343.351 25.6019  68
   0  -6  -1 366.549 25.5507  64
   0  -6   1 373.335 25.6300  64
   0   6  -1 368.789 25.7708  16
   0  -6  -1 364.848 25.7200   5
   0  -6   1 354.888 25.5433  70
   0   6   1 337.250 25.7089  62
   0  -6   1 360.795 25.5710  60
   0  -6   2 95.2119 7.59648  60
   0  -6  -2 105.646 7.60192  68
   0  -6   2 93.6059 7.57065  70
   0   6  -2 100.340 7.72361   6
   0   6   2 90.8686 7.64369   6
   0   6  -2 92.0580 7.76034  61
   0   6   2 91.5988 8.35948  62
   0   6  -2 104.083 7.90601  16
   0   6   2 99.7111 7.85511  31
   0   6   2 82.9765 7.82042  65
   0   6  -2 89.9846 7.63137  65
   0  -6   2 93.3046 7.65566  64
   0  -6  -2 91.6146 7.79957   5
   0   6   3 0.52237 3.22765   1
   0   6  -3 3.37853 2.61363  61
   0   6   3 3.93102 4.16660  62
   0  -6   3 0.37104 2.64243  70
   0  -6   3 1.36014 2.47792  60
   0   6   3 3.48181 2.83854  31
   0   6   3-0.60046 3.37238  33
   0  -6  -3 3.24240 2.13147  68
   0  -6   3-0.13253 2.62273  64
   0   6   3 3.36233 2.81066  65
   0   6  -3 0.14062 2.80650  16
   0   6   4 345.595 25.7834   1
   0   6   4 344.840 25.8375  62
   0   6  -4 351.305 25.4073  61
   0  -6  -4 343.877 25.3344  68
   0  -6   4 352.631 25.3816  70
   0  -6   4 352.504 25.6511  60
   0   6   4 346.119 25.4394  31
   0   6   4 334.817 25.3582  66
   0  -6   4 359.493 25.4334  64
   0   6  -4 343.597 25.3861  16
   0   6  -4 367.340 25.4816  14
   0   6   5 202.169 15.8963   1
   0   6   5 202.485 15.4159  66
   0   6   5 204.330 15.4283  31
   0   6   5 204.499 15.9842  62
   0  -6   5 203.272 15.3647  70
   0   6  -5 214.768 15.4956  14
   0  -6   5 168.575 15.5002  60
   0  -6   5 203.094 15.3555  64
   0   6   6 39.8515 5.66928  62
   0  -6  -6 26.4601 3.16894  10
   0  -6   6 38.8760 4.59235  70
   0  -6   6 23.9039 4.70516  60
   0   6   6 35.5356 5.20835   1
   0   6   6 27.3624 4.64346  66
   0   6   6 30.8440 4.31343  31
   0   6  -6 26.9679 2.92172  40
   0   6  -6 30.3097 4.28614  14
   0  -6   6 30.1901 4.29445  64
   0   6  -6 26.3194 2.89503  35
   0   6   7 25.9229 5.52465  62
   0  -6  -7 22.4668 3.21143  10
   0   6   7 29.4478 4.45699  70
   0  -6   7 28.2236 4.45298  70
   0  -6   7 28.2913 5.11255  60
   0   6   7 25.0550 5.37825   1
   0   6   7 27.8868 4.85324  66
   0   6  -7 23.4762 2.91316  40
   0   6  -7 26.8849 2.91385  35
   0   6  -7 27.2786 4.61387  14
   0  -6   7 26.6839 4.41310  64
   0   6   8 11.2986 5.17637  62
   0   6   8 5.96826 4.43010  66
   0   6  -8 9.42634 4.04086  14
   0  -6  -8 8.22795 2.75833  10
   0  -6   8 12.9867 4.15383  70
   0   6   8 11.8137 3.87332  70
   0  -6   8 5.02625 4.79861  60
   0  -6  -8 14.0962 4.77304   4
   0   6   8 15.8977 4.93594   1
   0   6  -8 9.23105 2.31024  35
   0  -6  -9 56.8082 5.76525  10
   0   6  -9 63.8435 5.52450  41
   0   6 -10 3.46281 2.35219  41
   0   6 -11 1.81501 2.63585  41
   0   6  11 0.96391 6.19517   9
   0   6 -12 3.75409 1.75216  36
   0  -6 -12-0.38690 2.29045  23
   0  -7   0 0.49035 2.48863   5
   0  -7   0-1.45845 2.32307  17
   0   7   0-1.38861 2.78351  16
   0   7   0 0.94061 2.96288  65
   0  -7   0 0.10209 2.30178  64
   0  -7   1 62.3638 5.63599  60
   0  -7   1 71.4628 5.81567  70
   0  -7   1 66.5039 5.87332  64
   0  -7  -1 71.5027 5.75876  64
   0   7   1 66.7115 6.46743  62
   0   7   1 68.8240 6.07893   6
   0   7  -1 67.6798 6.18330   6
   0  -7  -1 64.8830 6.04588   5
   0   7  -1 67.9964 6.21692  65
   0  -7  -1 64.5475 5.76384  68
   0   7   1 79.2500 6.36158  65
   0   7  -1 70.6441 6.19483  16
   0  -7   1 61.5059 5.78523  17
   0   7  -2 0.94741 2.69604   6
   0   7   2 2.51279 2.67929   6
   0  -7  -2 3.95724 2.87851   5
   0   7  -2-0.14342 2.61695  61
   0   7   2-0.97697 4.16115  62
   0  -7   2-1.49727 2.59680  70
   0  -7   2 2.65205 2.44726  60
   0  -7  -2-0.60751 2.11256  68
   0   7  -2-1.49880 2.76369  65
   0  -7   2-0.12757 2.58715  64
   0   7   2-1.78208 3.01167  65
   0   7  -2 1.78430 2.91706  16
   0   7   3-2.15384 3.45174   1
   0   7   3-1.37031 4.62150  62
   0   7  -3 1.45990 2.79217  61
   0  -7   3-2.34164 2.73780  70
   0  -7   3 1.83938 2.63657  60
   0   7   3-2.37078 3.02767  31
   0   7   3 1.37546 3.35790  33
   0  -7  -3-0.55410 2.56277  68
   0   7  -3-1.15160 2.90810  16
   0  -7   3 2.39559 2.86815  64
   0   7   3 1.26346 2.86310  65
   0  -7   4 5.50856 3.06999  64
   0  -7   4 6.51086 3.04932  70
   0   7   4 7.21378 3.52548   1
   0  -7   4 8.57980 3.12489  60
   0   7   4 7.21988 3.20404  31
   0   7  -4 10.7230 2.90931  14
   0   7  -4 5.12687 2.93617  16
   0   7   4 5.44062 4.53604  62
   0   7  -4 8.21628 3.05152  61
   0  -7   5 16.6766 3.54720  64
   0  -7   5 10.9881 3.26405  70
   0   7   5 15.6260 4.39828   1
   0  -7   5 8.78318 3.58962  60
   0   7   5 10.0554 3.40063  31
   0   7   5 13.4017 4.79226  62
   0   7  -5 14.9881 3.22682  14
   0  -7   6 11.2999 4.28502  60
   0  -7  -6 24.6102 2.87452  10
   0   7   6 21.3711 4.08747  31
   0   7   6 20.5999 4.75160   1
   0  -7   6 24.3704 4.17245  64
   0  -7   6 19.4212 3.92618  70
   0   7  -6 18.9478 2.53956  40
   0   7  -6 23.8913 4.04921  14
   0   7   6 24.5757 5.45052  62
   0   7  -6 20.2818 2.50440  35
   0   7   7 4.32766 4.71405  62
   0  -7  -7 3.15404 2.26816  10
   0  -7   7 2.32812 3.37190  70
   0   7   7 4.59737 3.11457  70
   0  -7   7 1.49716 4.07782  60
   0   7   7 1.55541 3.87076   1
   0  -7  -7 1.97519 3.22231  48
   0   7  -7 3.14662 2.05653  40
   0  -7   7 4.59224 3.47024  64
   0   7  -7 3.00140 1.93710  35
   0   7  -7 4.89611 3.27918  14
   0  -7   8 7.01242 3.72315  64
   0  -7   8 4.31060 3.66070  70
   0   7  -8 6.55929 3.81544  14
   0   7   8 7.88158 4.45642   1
   0  -7  -8 2.17371 4.38369   4
   0  -7  -8 5.72475 2.69731  10
   0  -7   8 2.15285 4.57637  60
   0   7   8 9.54317 5.31134  62
   0   7  -8 2.73561 2.08294  35
   0   7  -9 33.2756 3.87110  41
   0   7 -10 1.88798 2.40511  41
   0   7  10-1.11281 6.65534   9
   0   7 -11 0.48615 2.18476  41
   0  -7 -11 5.06412 3.27464  23
   0   7  11 5.96846 5.94799   9
   0   8   0 336.999 24.6542  16
   0  -8   0 333.305 24.4428  17
   0   8   0 349.846 24.7087   6
   0  -8   0 319.502 24.5933   5
   0   8   0 358.765 24.8012  65
   0  -8   0 342.120 24.4467  64
   0  -8  -1 182.487 14.1471  64
   0  -8   1 184.416 14.2556  64
   0   8  -1 179.389 14.4445  61
   0   8  -1 200.588 14.5259  16
   0  -8   1 194.017 14.2439  17
   0   8  -1 212.639 14.5630   6
   0   8   1 205.904 14.5804   6
   0  -8  -1 196.970 14.5034   5
   0   8   1 189.609 14.5569  65
   0  -8  -1 166.838 14.2207  68
   0   8  -1 187.349 14.5017  65
   0  -8   1 201.384 14.2344  60
   0  -8   2 138.657 10.9385  60
   0  -8  -2 142.980 10.9385  68
   0  -8   2 148.708 10.9704  70
   0  -8  -2 131.113 11.0903   5
   0  -8   2 150.780 11.1252  64
   0   8  -2 142.591 11.2413  61
   0   8   2 141.160 11.5486  62
   0   8  -2 134.888 11.0898   6
   0   8   2 140.885 11.1412   6
   0   8   2 132.107 11.2792  65
   0   8  -2 143.081 11.1177  65
   0   8  -2 145.380 11.2332  16
   0  -8  -3 377.796 27.1515   5
   0   8  -3 358.495 27.0037  61
   0   8   3 351.397 27.2097  62
   0  -8   3 386.574 26.8767  70
   0  -8   3 350.460 26.9817  60
   0   8   3 327.704 30.3219  33
   0   8   3 364.142 27.0402  65
   0  -8   3 392.426 27.0160  64
   0   8  -3 393.756 27.1750  16
   0   8   4 672.774 48.8935  31
   0  -8   4 696.865 48.7310  70
   0  -8   4 651.423 48.9264  60
   0  -8   4 699.307 48.8148  64
   0   8   4 673.910 49.1798   1
   0   8   4 701.910 49.1196  62
   0   8  -4 641.894 48.7586  61
   0   8  -4 698.215 48.9188  16
   0   8  -4 713.510 48.8634  14
   0   8   5 343.825 23.4166  31
   0  -8   5 334.346 23.1933  70
   0   8   5 303.455 23.6745   1
   0  -8   5 277.560 23.2898  60
   0  -8  -5 286.928 22.1802  10
   0  -8   5 339.618 23.2844  64
   0   8  -5 325.064 23.2460  14
   0   8   5 314.632 23.6160  62
   0  -8   6 135.437 12.6913  60
   0  -8  -6 150.968 11.2919  10
   0  -8   6 159.049 12.4570  64
   0  -8   6 163.553 12.4939  70
   0   8   6 143.949 12.9734   1
   0   8   6 165.103 12.6066  31
   0   8  -6 136.798 11.0233  40
   0   8  -6 160.716 12.5153  14
   0   8   6 171.312 13.3190  62
   0   8  -6 147.089 11.0378  35
   0   8   7 8.38365 5.14264  62
   0  -8  -7 12.1888 2.70604  10
   0  -8   7 16.7474 3.98287  64
   0  -8   7 11.3883 4.79320  60
   0   8   7 7.70781 4.60897   1
   0  -8  -7 10.9211 3.87951  48
   0   8  -7 12.4625 2.48182  40
   0   8  -7 15.0630 2.41177  35
   0   8  -7 12.8553 3.87448  14
   0  -8   7 13.0253 3.98284  70
   0   8  -8-1.11212 2.09551  35
   0   8   8-2.69330 4.48018   1
   0   8  -8-1.42771 2.29298  40
   0   8  -8 3.08575 3.64699  14
   0  -8   8 2.00078 3.60146  64
   0  -8   8-2.22188 4.62086  60
   0  -8  -8-0.58366 2.65892  10
   0  -8   8 2.03331 3.85517  70
   0   8   8 8.02394 4.87253  62
   0   8   9 1.76071 7.14441   9
   0   8  -9 1.62870 2.54319  41
   0   8  10 0.53902 7.31448   9
   0   8 -10 64.3489 4.87827  41
   0   8 -11 2.22052 2.68515  41
   0  -9   0 0.55773 2.66820  64
   0   9   0 0.36862 3.40155  65
   0  -9   0-0.50694 2.95455   5
   0   9   0-1.62717 3.15671   6
   0   9   0-0.31147 2.76442  61
   0   9   0-2.26946 2.96173  16
   0  -9   1 310.427 22.4110  17
   0   9  -1 316.301 22.7584  16
   0  -9   1 314.667 22.4885  64
   0   9  -1 317.480 22.7581   6
   0   9   1 331.945 22.7616   6
   0  -9  -1 331.860 22.7272   5
   0   9  -1 308.895 22.7131  65
   0  -9  -1 262.514 22.4826  68
   0   9   1 302.158 22.7868  65
   0   9  -1 289.255 22.6174  61
   0  -9   2 210.553 16.1242  60
   0  -9   2 225.250 16.0891  70
   0  -9  -2 206.623 16.3138   5
   0  -9   2 208.894 16.0139  17
   0   9  -2 232.340 16.5339  16
   0  -9   2 218.673 16.1799  64
   0   9   2 213.460 16.3120   6
   0   9  -2 225.880 16.3377   6
   0   9   2 206.067 16.5167  62
   0   9  -2 201.916 16.2649  61
   0   9   2 227.159 16.4755  65
   0   9  -2 200.276 16.1943  65
   0  -9  -3 33.3773 4.48170   5
   0   9  -3 36.7364 4.54812  16
   0  -9   3 33.2528 4.17360  70
   0   9  -3 28.8178 4.32068  61
   0   9   3 34.2388 5.41192  62
   0   9   3 32.6212 4.52941  65
   0  -9   3 37.3022 4.35455  64
   0   9   3 23.2006 6.10807  33
   0  -9   3 22.6334 4.02947  60
   0   9  -4 369.502 28.8580  61
   0   9   4 404.491 29.2355  62
   0  -9   4 390.421 28.8584  64
   0  -9   4 422.349 28.8334  70
   0  -9   4 340.322 28.8514  60
   0   9  -4 434.824 29.0092  14
   0   9  -4 401.091 29.0570  16
   0   9   5 0.85122 5.47279   9
   0  -9   5 0.93680 2.92871  70
   0   9   5 9.72040 5.00839  62
   0  -9  -5 4.55732 2.05520  10
   0  -9   5-0.25198 3.08084  64
   0   9  -5 1.30409 2.69651  14
   0   9  -5 3.24497 1.63444  35
   0  -9   5-0.29917 3.32881  60
   0   9   6 10.5391 5.11646  62
   0  -9  -6 6.34193 2.38764  10
   0  -9   6 2.88638 3.48481  64
   0  -9   6 6.57858 3.42664  70
   0  -9   6 4.22885 3.79417  60
   0   9   6 0.48728 6.06781   9
   0   9   6 3.00468 4.03992   1
   0   9  -6 7.03838 2.09684  40
   0   9  -6 10.0231 3.38513  14
   0   9   6 8.91694 3.76068  31
   0   9  -6 8.43579 1.93995  35
   0  -9   7 42.0193 5.48862  70
   0  -9   7 50.6853 5.91811  64
   0  -9  -7 29.2155 5.40595  48
   0   9  -7 44.9598 4.03168  40
   0   9  -7 43.6607 5.68367  14
   0   9   7 40.2291 6.37043   1
   0  -9  -7 39.0856 4.30081  10
   0   9  -7 41.0338 3.92611  35
   0   9   7 53.2391 7.06723  62
   0  -9   7 37.7620 6.31495  60
   0   9   8 0.58447 7.17989   9
   0  -9  -8 5.94531 2.79992  10
   0   9  -8 5.26200 2.44178  40
   0   9  -8 1.91004 2.13384  35
   0   9  -9 18.9838 3.01281  41
   0  -9  -9 14.6881 3.19777  10
   0   9 -10 13.2910 2.66017  41
   0   9 -11 0.43323 2.14102  41
   0 -10   0 864.422 60.6914  64
   0 -10   0 867.971 60.9286   5
   0  10   0 803.991 60.8065  61
   0  10   0 877.630 61.0670  65
   0  10   0 884.610 61.0735   6
   0 -10   1 22.4228 3.71703  64
   0  10  -1 18.3381 4.03564  65
   0  10   1 20.4156 4.13563  65
   0 -10   1 14.9755 3.19463  17
   0  10  -1 19.2968 3.79798  16
   0  10  -1 16.8270 3.66405  61
   0  10   1 13.4615 3.35080  61
   0 -10   1 18.0198 3.67636   5
   0  10   1 13.7179 3.39778   6
   0 -10  -1 19.1425 3.76645   5
   0  10  -1 16.4292 3.78794   6
   0  10   2 14.1339 3.80400  65
   0 -10   2 13.5962 3.37322  64
   0 -10  -2 20.0824 3.86788   5
   0  10  -2 15.4284 3.76715   6
   0  10   2 16.2964 3.68192   6
   0  10  -2 21.7457 3.85062  61
   0  10  -2 16.1327 3.77065  16
   0  10   3 64.8194 6.71255  65
   0 -10  -3 70.6053 6.86166   5
   0  10  -3 73.8660 6.97124  16
   0 -10   3 61.4243 6.26197  60
   0  10   3 50.4059 9.17571  33
   0 -10   3 69.3585 6.34746  70
   0 -10   3 68.7505 6.49233  64
   0  10  -3 59.0000 6.56597  61
   0  10   3 68.8882 7.08106  62
   0  10  -4 73.4208 6.35790  14
   0  10  -4 63.3272 6.56717  16
   0  10  -4 53.4486 4.73124  20
   0 -10   4 65.6531 6.11083  70
   0 -10   4 64.0887 6.37476  64
   0 -10  -4 55.3725 5.05423  10
   0 -10   4 59.0994 6.36393  60
   0  10   4 58.8508 7.03126  62
   0  10  -4 70.1015 6.43468  61
   0  10   5 107.803 9.29605  62
   0 -10  -5 99.4432 7.05972  10
   0 -10   5 97.6331 8.38666  64
   0 -10   5 95.8911 8.15788  70
   0  10  -5 81.0323 6.66517  20
   0  10  -5 101.126 8.34684  14
   0  10  -5 93.6700 6.75500  35
   0 -10   5 81.8345 8.35858  60
   0 -10   6 8.24308 4.08710  60
   0 -10  -6 6.21805 2.42320  10
   0  10   6 3.41850 4.85708  62
   0  10  -6 6.88944 2.16320  40
   0  10  -6 5.49800 2.04208  35
   0 -10   6 4.02098 3.52528  64
   0  10  -6 12.2323 3.43028  14
   0 -10   6 6.90730 3.45200  70
   0 -10   7 188.681 13.5580  70
   0 -10  -7 76.9993 12.7399  48
   0  10  -7 153.761 11.6516  40
   0  10  -7 173.661 13.5855  14
   0  10  -7 157.822 11.6332  35
   0  10   7 203.260 14.4136  62
   0 -10  -7 180.163 12.0593  10
   0 -10   7 109.564 13.4795  60
   0 -10   7 168.080 13.4438  64
   0  10  -8 105.776 8.52227  40
   0 -10  -8 110.381 8.86352  10
   0  10  -8 108.518 8.47780  35
   0 -10  -9 36.9997 4.30777  10
   0  10 -10 0.42603 2.46888  41
   0  10  11 2.53043 5.06968   9
   0  10 -11 0.23870 1.74855  41
   0 -11   0 0.89239 3.11577   5
   0  11   0-1.43202 3.40515   6
   0  11   0-1.02197 2.81704  61
   0  11   0-1.92714 3.47261  65
   0 -11  -1 0.91873 3.08883   5
   0  11  -1 0.96469 3.23542   6
   0 -11   1 3.61994 3.13442   5
   0  11   1 0.95180 2.97333   6
   0  11  -1 2.44612 2.98370  61
   0 -11   1 1.76003 2.78716  64
   0  11   1 5.72556 3.85974  65
   0  11  -1 0.70425 3.25203  65
   0  11  -2 148.209 11.5890   6
   0  11   2 134.941 11.4679   6
   0 -11  -2 141.213 11.5816   5
   0 -11   2 135.750 11.3425  64
   0  11   2 149.852 11.7661  65
   0  11  -2 129.326 11.4606  61
   0 -11  -3 65.7854 6.74729   5
   0  11  -3 65.0097 6.72107  61
   0  11   3 66.9765 6.77952  65
   0 -11  -3 63.7039 5.42365  10
   0  11   3 48.6877 9.31768  33
   0 -11   3 70.0203 6.65187  64
   0 -11   4 1.85429 3.16172  64
   0 -11   4 2.04265 3.08488  60
   0 -11  -4 2.89003 2.05985  10
   0  11   4 2.78570 4.49853  62
   0  11  -4 1.43860 3.07632  61
   0  11  -4 2.66263 1.58188  20
   0  11  -4-0.81117 2.81505  14
   0  11   4-0.88799 5.75182   9
   0 -11   5 2.66955 3.50842  64
   0  11  -5 4.55154 3.03190  14
   0  11  -5-0.61811 3.31606  61
   0  11   5 9.24755 4.69991  62
   0 -11  -5 6.35003 2.39186  10
   0  11  -5 6.61699 1.76463  20
   0  11  -5 2.62643 1.80235  35
   0 -11   5 4.45156 3.61625  60
   0  11   6 262.043 19.2118  44
   0  11  -6 256.495 19.1853  40
   0  11  -6 283.789 20.8702  14
   0  11  -6 269.106 19.1586  35
   0 -11   6 212.052 20.7917  60
   0 -11  -6 263.249 19.4010  10
   0  11   6 282.743 21.2930  62
   0 -11   6 318.006 21.1558  64
   0 -11   7 57.9745 6.55512  64
   0  11  -7 46.9227 4.46392  35
   0  11   7 44.1258 7.16027  62
   0 -11  -7 49.4662 4.90661  10
   0 -11   7 36.8469 6.62739  60
   0  11  -7 49.6695 4.60342  40
   0  11  -8 57.8698 5.50297  35
   0  11  -8 70.0128 5.73746  40
   0 -11  -8 68.7832 6.01857  10
   0 -11  -9 3.82745 2.60008  10
   0  11  10 5.40139 5.85928   9
   0  11 -10 0.29936 2.13657  41
   0  11 -11-0.21387 1.69131  41
   0  12   0 163.922 13.1883  65
   0  12   0 169.495 13.1315   6
   0 -12   0 162.255 12.9372   5
   0  12   0 145.406 12.6950  61
   0 -12  -1 27.6575 4.38514   5
   0  12  -1 23.4725 4.31659   6
   0  12   1 28.8127 4.41142   6
   0 -12   1 30.5327 4.43374   5
   0  12   1 34.1760 4.85715  65
   0 -12   1 20.8738 3.88104  64
   0  12  -1 26.9574 4.70637  65
   0  12  -1 22.7530 4.14568  61
   0  12   2 0.25401 3.20744  45
   0  12  -2 5.15479 3.23401  61
   0 -12  -2 10.4729 2.20389  10
   0  12   2 11.0364 3.87551  65
   0 -12   2 10.2734 3.32579  64
   0  12  -2 12.4041 3.80419   6
   0  12   2 8.32807 3.23210   6
   0 -12   2 9.37115 3.46800   5
   0 -12  -2 12.1584 3.63885   5
   0  12  -3 8.53861 3.48750  61
   0  12   3 5.04955 4.52592  33
   0  12   3 9.00820 3.73491  65
   0 -12   3 2.62374 3.31280  64
   0 -12  -3 4.45478 2.08701  10
   0 -12  -3 3.86634 3.40275   5
   0 -12   4 29.8394 4.98473  64
   0  12  -4 30.2490 2.97612  20
   0  12  -4 31.8588 4.66456  14
   0 -12  -4 36.9187 3.53028  10
   0 -12  -5 1.28044 2.34364  10
   0 -12   5 2.55155 3.61730  64
   0  12   5 4.02615 4.85633  62
   0  12  -5-0.33561 3.20438  61
   0  12  -5 0.87001 1.72234  20
   0  12  -5 1.29872 3.11450  14
   0  12   5 2.10756 6.63100   9
   0  12  -6 222.350 16.6140  40
   0  12   6 227.201 16.7015  44
   0  12   6 247.892 18.8689  62
   0 -12  -6 242.808 16.9158  10
   0 -12   6 175.375 18.2701  60
   0 -12   6 246.670 18.4233  64
   0  12  -6 226.347 16.5582  35
   0 -12  -7 37.3109 4.38988  10
   0  12  -7 39.9312 3.95050  35
   0  12  -7 41.1494 4.10086  40
   0  12  -8 2.80262 2.12813  35
   0 -12  -8 2.78894 2.72771  10
   0  12   8 5.74471 7.57412   9
   0  12  -8 3.57175 2.39658  40
   0 -12  -9 10.3515 2.79120  10
   0  12   9-0.51320 6.57174   9
   0  12 -10 0.45754 2.05293  41
   0  12  11 0.27233 3.96514   9
   0  12 -11-0.12362 1.49923  41
   0 -13   0 3.99124 3.39997   5
   0  13   0-0.30336 3.10495   6
   0  13   0-3.05863 3.62575  65
   0  13   0 2.32069 2.80576  61
   0  13  -1 291.870 17.3979   6
   0  13   1 284.955 17.2636   6
   0  13  -1 283.480 17.1536  61
   0  13   1 341.851 17.8944  65
   0  13  -1 310.866 17.5695  65
   0 -13   1 326.786 17.5183   5
   0 -13  -1 328.056 17.5498   5
   0  13   2 56.1499 6.17320  65
   0 -13  -2 47.6128 4.31319  10
   0 -13   2 59.4287 5.79012  64
   0  13  -2 52.9484 5.75096  61
   0  13  -2 48.4863 5.94891   6
   0  13   2 42.7457 5.52775   6
   0 -13  -2 57.6796 6.10058   5
   0 -13   2 65.7009 6.12500   5
   0  13   3 5.30150 3.74615  65
   0 -13   3 8.07991 3.64904  64
   0 -13  -3 6.85975 3.56881   5
   0 -13   3 7.28833 3.62064   5
   0  13  -3 3.88813 3.34567  61
   0  13   3 5.81534 5.91532   9
   0 -13  -3 7.21829 2.29217  10
   0  13   3 5.56666 4.47066  33
   0 -13   4 69.4479 6.80965  64
   0 -13  -4 65.1881 5.22634  10
   0  13  -4 68.2438 6.68002  14
   0 -13  -5 43.8656 4.02948  10
   0  13  -5 33.6459 3.37920  20
   0 -13   5 41.3962 5.47699  64
   0 -13  -6 24.6656 3.48841  10
   0  13  -6 19.0999 3.06977  40
   0  13   6 21.3651 3.54698  44
   0 -13  -7-0.88503 2.69835  10
   0  13  -7-0.11399 2.32132  40
   0 -13  -8 83.0249 7.01924  10
   0  13  -8 80.2489 6.69741  40
   0 -13  -9 3.74320 2.44799  10
   0  13 -10 1.88000 2.07651  41
   0  14   0 31.8065 5.23977  65
   0  14   0 27.3414 4.88377   6
   0 -14   0 31.1594 4.79897   5
   0  14  -1 2.14769 3.00605  61
   0  14   1 4.66154 3.61748   6
   0 -14   1 2.87235 3.37941   5
   0  14  -1 8.09787 3.74404   6
   0 -14  -1 4.23004 3.40564   5
   0  14   1 2.71580 3.39202  45
   0 -14  -1 1.62379 2.18866  10
   0  14   1 3.47127 3.96945  65
   0  14  -1 6.92595 4.02170  65
   0  14   2 23.0412 4.74049  65
   0  14  -2 15.9381 4.35198   6
   0 -14   2 15.4893 4.36888   5
   0 -14  -2 22.2578 4.48385   5
   0  14   2 13.5574 3.96995   6
   0  14   2 16.3346 6.83150  33
   0 -14  -2 22.6711 3.00772  10
   0  14  -2 15.9316 3.11326  29
   0  14  -2 17.1213 4.04701  61
   0 -14  -3 20.4195 3.01198  10
   0 -14   3 22.7878 4.52963   5
   0  14   3 15.5826 4.77083  65
   0 -14   3 16.5351 4.31811  64
   0  14  -3 17.5025 4.30548  61
   0  14  -4 2.20929 4.30174  61
   0 -14   4 18.6361 4.71396   5
   0 -14  -4 19.7905 3.01004  10
   0  14   4 0.55287 7.00531   9
   0 -14   4 24.5668 4.57785  64
   0 -14  -5 2.97465 2.73798  10
   0  14   5 1.73418 6.99630   9
   0 -14   5 1.79824 3.78557  64
   0  14  -5-0.38054 3.49569  61
   0  14   6-2.69840 2.97130  44
   0  14  -6 1.14855 2.39163  40
   0 -14  -6 3.50683 2.69033  10
   0  14  -7 121.331 9.65380  40
   0 -14  -7 129.342 9.94643  10
   0  14  -8 35.4192 3.71262  40
   0 -14  -8 35.7388 4.09298  10
   0  14   9 2.12899 5.68158   9
   0 -14  -9 1.91882 2.24269  10
   0  14 -10-0.21177 1.58617  41
   0  15   0 0.36744 3.55656   6
   0 -15   0-3.13536 3.70772   5
   0  15   0-1.37935 2.57107  29
   0  15   0 1.84509 3.83779  65
   0  15   1 1.47454 3.58164  45
   0  15  -1 1.66279 3.17894  61
   0  15  -1 1.07745 3.69437  65
   0  15   1 12.8438 4.39868  65
   0  15  -1 4.32884 2.58213  29
   0  15   1 0.85547 2.51714  29
   0 -15  -1-1.42133 3.77100   5
   0  15  -1 1.84664 3.49636   6
   0 -15   1-2.44349 3.48833   5
   0  15   1 1.82290 3.58028   6
   0 -15  -1 5.93516 2.47243  10
   0  15   2 23.9039 5.27250  65
   0  15   2 20.3978 4.75192   6
   0 -15   2 31.1010 5.13313   5
   0 -15  -2 28.5308 5.05957   5
   0  15  -2 21.2703 4.87520   6
   0 -15  -2 30.9472 3.56075  10
   0  15  -2 27.1233 3.67931  29
   0  15   2 26.5128 3.62815  29
   0  15   2 29.0343 8.23052  33
   0  15  -2 27.9113 4.83466  61
   0 -15  -3 1.20866 2.50916  10
   0 -15   3 2.22305 3.65024   5
   0  15  -3-2.99374 3.67058  61
   0  15  -4 0.38751 3.82907  61
   0 -15  -4 15.2431 3.00200  10
   0 -15   4 6.16168 4.30427   5
   0 -15   4 14.7968 4.40297  64
   0 -15  -5-0.14457 2.55901  10
   0  15   6 19.2630 3.66498  44
   0  15  -6 31.4751 3.41468  40
   0 -15  -6 27.1988 3.68665  10
   0  15   7 7.06698 2.91915  44
   0  15  -7 3.32338 2.32343  40
   0  15   7-0.54437 6.98152   9
   0 -15  -7 0.27614 2.56017  10
   0 -15  -8 11.2236 2.77386  10
   0  15  -8 14.9319 2.48449  40
   0 -15  -9 3.06878 2.03209  10
   0  15  -9 0.68325 1.94730  41
   0  15 -10-0.17450 1.34402  41
   0  16   0-0.18490 2.58757  29
   0  16   0 1.17875 3.78520   6
   0 -16   0-0.37631 3.69117   5
   0  16   0-1.98258 4.02466  65
   0  16   1 41.3137 6.36937  65
   0 -16  -1 43.6896 4.43982  10
   0 -16   1 59.6597 6.41934   5
   0  16  -1 40.1868 5.90299   6
   0  16   1 30.3514 5.70153   6
   0 -16  -1 51.1461 6.26625   5
   0  16  -1 40.4710 5.60347  61
   0  16  -1 36.6362 4.70515  29
   0  16   1 33.2813 4.55868  29
   0  16   2 1.71657 4.19334  33
   0  16  -2 2.61670 3.46972  61
   0  16  -2 1.95153 3.53187   6
   0 -16  -2 2.32966 2.51444  10
   0  16   2 1.90635 3.32234   6
   0 -16  -2 1.55401 3.92982   5
   0 -16   2 3.80608 3.88199   5
   0  16  -2 0.73288 2.69329  29
   0  16   2 3.22495 2.68014  29
   0 -16  -3 27.3954 3.69529  10
   0 -16  -4 1.29014 2.53207  10
   0  16   5 6.42350 3.18590  44
   0 -16  -5 12.2235 2.98441  10
   0  16   6 8.03416 3.16884  44
   0  16  -6 11.5636 2.71701  40
   0 -16  -6 13.2349 2.92902  10
   0  16   7 13.2075 3.09496  44
   0  16  -7 16.7114 2.75177  40
   0 -16  -7 19.3226 3.09345  10
   0  16  -8 44.0563 3.63969  40
   0 -16  -8 28.4024 3.75962  10
   0  16  -9 1.08573 2.15725  41
   0 -17   0 1.11935 2.58539  10
   0  17   0 2.70420 2.72366  29
   0 -17  -1 3.93104 2.53786  10
   0  17  -1 1.34792 2.87572  29
   0  17   1 1.90704 2.65103  29
   0  17   2 120.725 10.4392  29
   0  17  -2 109.025 10.3901  29
   0 -17  -3 84.7980 7.25799  10
   0 -17  -4-1.99097 2.72775  10
   0  17   5 37.3246 4.45254  44
   0 -17  -5 35.9221 4.17846  10
   0  17  -6 17.3624 2.89599  40
   0  17   6 22.4756 3.37379  44
   0 -17  -6 20.5130 3.15074  10
   0  17  -7 4.36225 2.06232  40
   0  17   7 4.57267 2.55094  44
   0 -17  -7 0.69274 2.26078  10
   0 -17  -8-1.50727 1.96004  10
   0  17  -9 0.23178 1.44072  41
   0 -18   0 3.40107 2.69565  10
   0  18   0 7.03182 3.07286  29
   0 -18  -1 2.12345 2.56343  10
   0 -18   1 1.13312 2.60448  10
   0  18   1-2.49906 2.95787  29
   0  18  -1 1.94391 2.75005  29
   0  18  -2 30.5099 4.33761  29
   0  18   2 27.6636 4.17514  29
   0 -18  -3 125.945 9.99077  10
   0 -18  -4 30.0988 3.81947  10
   0  18   5 14.4276 3.21836  44
   0 -18  -5 16.1848 2.85851  10
   0  18  -6 26.9126 3.08326  40
   0  18   6 20.6685 3.33720  44
   0 -18  -6 25.9218 3.27660  10
   0  18   7 16.2710 2.66805  44
   0  18  -7 17.3688 2.32342  40
   0 -18  -7 11.3965 2.48242  10
   0 -18  -8 3.29329 1.66558  10
   0  19   0-1.14027 2.75150  29
   0 -19   0-1.10522 2.58552  10
   0  19  -1 12.8092 3.40556  29
   0  19   1 14.9103 3.27535  29
   0 -19   1 16.8039 3.22462  10
   0 -19  -1 17.4529 3.15760  10
   0  19   2-0.35353 2.73905  29
   0  19  -2 0.90150 2.69297  29
   0 -19  -2 0.40809 2.56934  10
   0 -19  -3 4.11290 2.64964  10
   0  19   4 113.545 9.32486  44
   0 -19  -4 124.808 9.38585  10
   0  19  -5 14.5052 2.48784  40
   0  19   5 10.1315 2.94512  44
   0 -19  -5 15.7981 2.78651  10
   0  19  -6 2.60202 1.84824  40
   0  19   6-0.71402 2.35546  44
   0 -19  -6-0.70951 2.04092  10
   0 -19  -7-0.16355 1.69405  10
   0  20   0 3.18409 2.67678  29
   0 -20   0 3.35032 2.42994  10
   0  20   1-1.72810 2.56619  29
   0  20  -1-2.09438 2.73775  29
   0 -20   1 0.89708 2.44354  10
   0 -20  -1 2.30255 2.34291  10
   0  20   2 40.9461 4.88619  29
   0  20  -2 42.1916 4.95098  29
   0 -20   2 51.8820 4.94336  10
   0 -20  -3 12.4374 2.66666  10
   0  20   3 11.2883 2.88268  44
   0 -20   3 6.83556 2.57795  10
   0  20   4 14.5213 2.90241  44
   0 -20  -4 16.8937 2.69529  10
   0  20  -5 1.01779 1.77492  40
   0  20   5 1.82488 2.34688  44
   0 -20  -5 1.39210 1.96147  10
   0  20   6-0.45460 1.96208  44
   0  20  -6 1.96767 1.52175  40
   0 -20  -6-1.24508 1.75333  10
   0 -20  -7 1.80670 1.35642  10
   0  21   0 1.09679 2.26321  29
   0 -21   0-0.11443 2.19984  10
   0  21   1 1.06688 2.35964  29
   0  21  -1 1.07520 2.38224  29
   0 -21   1 1.36144 2.27905  10
   0 -21  -1 2.26843 2.22736  10
   0  21   2 3.66065 2.23415  29
   0  21  -2 3.71863 2.28033  29
   0 -21   2 4.83332 2.30340  10
   0 -21  -2 5.71070 2.23496  10
   0  21   3 55.2445 4.91952  44
   0 -21   3 49.1658 4.90120  10
   0 -21  -3 60.3949 4.93950  10
   0  21   4 14.4874 2.56923  44
   0  21  -4 12.7826 2.11100  40
   0 -21   4 10.0026 2.25916  10
   0 -21  -4 11.3450 2.26850  10
   0  21  -5 13.6362 1.98929  40
   0  21   5 14.8653 2.34390  44
   0 -21   5 11.9499 2.14427  10
   0 -21  -5 12.7342 2.16718  10
   0  21   6 9.56987 1.79507  44
   0 -21   6 6.51545 1.60279  10
   0 -21  -6 5.64418 1.56162  10
   0 -22   0 0.96547 1.89307  10
   0 -22   1-0.09493 1.93175  10
   0 -22  -1-1.42542 1.95749  10
   0  22   2 6.36934 2.18930  44
   0 -22   2 11.3553 2.14905  10
   0 -22  -2 5.27082 2.01648  10
   0  22   3 45.1432 4.18407  44
   0 -22  -3 53.8270 4.19836  10
   0 -22   3 41.9991 4.14931  10
   0  22  -4 8.65311 1.65531  40
   0  22   4 7.62531 1.99949  44
   0 -22  -4 6.79608 1.79836  10
   0 -22   4 7.10417 1.80455  10
   0 -23   0 0.15138 1.58348  10
   0 -23  -1-0.14803 1.55452  10
   0 -23   1 0.74253 1.57150  10
   0 -23  -2 4.72983 1.56278  10
   0 -23   2 2.43962 1.53802  10
   0 -23  -3 1.23559 1.35905  10
   0 -23   3 1.30216 1.37481  10
   1   0 -13-0.88018 1.95315  23
   1   0 -11-0.32919 2.27101  36
   1   0 -11-1.68925 9.08874   8
   1   0 -10 0.73558 2.46595  36
   1   0 -10 0.61632 9.65119   8
   1   0  -9 4.15804 9.55818   8
  -1   0   9 0.35018 4.09122  66
   1   0  -9 1.56595 3.82723   2
  -1   0   9 5.43527 3.85603  70
  -1   0   8-3.76667 4.18716  66
   1   0  -8 0.52344 8.23922   8
   1   0  -8 0.43344 2.11631  41
  -1   0   8 1.79547 3.48172  70
  -1   0   7 92.3098 8.28424  70
  -1   0   7 91.4662 8.64117  66
  -1   0   7 89.8806 8.04902  64
   1   0  -7 108.212 11.3449   8
   1   0  -7 81.9663 6.94796  41
   1   0  -7 99.6961 8.64266   4
  -1   0   6-0.21560 3.75355  66
  -1   0   6-0.20137 2.93795  70
   1   0  -6 1.45124 3.52222   4
   1   0  -5 14.8870 2.93193  48
   1   0  -5 26.5729 4.09504  14
  -1   0   5 23.8832 4.58277  66
   1   0  -5 22.5157 4.06293   4
  -1   0   5 24.1171 3.74934  70
   1   0  -4-1.76960 2.27825  48
   1   0  -4 0.56742 2.67616  14
  -1   0   4-0.40584 3.52402  66
   1   0  -4 2.42100 3.05282   4
  -1   0   4-0.47132 2.25462  60
   1   0  -3 12.7329 2.38898  48
  -1   0   3 11.7578 3.33151  66
   1   0  -3 11.5268 2.68391  14
   1   0  -3 10.3274 2.91932   4
  -1   0   3 10.0822 2.27313  60
  -1   0   3 10.9034 3.60660  62
   1   0  -2 1.35359 1.90854  48
  -1   0   2 0.62132 1.23759  65
   1   0  -2 0.69716 1.91920  14
   1   0  -2 0.36955 1.08428   3
  -1   0   2-1.03058 2.58994  66
  -1   0   2-0.81746 3.06817  62
  -1   0   2-1.55574 1.35382  60
   1   0  -1 505.187 36.2826   2
   1   0  -1 528.503 36.2426   3
   1   0   0 0.77424 1.02423   3
   1   0   0-0.71012 1.18766   2
   1   0   0-0.21830 1.06905  50
  -1   0   0-0.04709 0.68365  68
   1   0   0 0.48623 1.31281  67
   1   0   0-0.53412 1.27834  15
   1   0   1 180.233 13.6385   3
   1   0   1 185.484 13.7294  66
   1   0   1 203.375 13.7056  67
   1   0   1 193.317 13.5966  32
   1   0   1 197.916 13.7378  51
  -1   0  -1 188.477 13.6034  14
   1   0   1 196.822 13.5115  64
  -1   0  -1 193.235 13.7259  63
   1   0   1 185.042 13.5750  70
  -1   0  -1 189.610 13.6866  68
  -1   0  -1 196.811 13.7540  69
   1   0   1 203.471 13.8278  60
  -1   0  -2-1.33640 1.89002  14
  -1   0  -2 0.45715 1.90727  18
  -1   0  -2-0.61242 1.85009  63
   1   0   2-0.48612 2.79974  62
   1   0   2 0.80253 1.15090   3
   1   0   2-0.97143 1.37432  64
  -1   0  -2-0.14760 2.00161  68
   1   0   2-0.86572 2.35835  66
   1   0   2-0.83715 1.80706  70
  -1   0  -2 2.32870 1.90060  69
   1   0   2 0.77338 2.37605  60
  -1   0  -3 75.9022 6.00656  14
  -1   0  -3 71.1088 5.86084  18
   1   0   3 78.9208 6.45465  62
  -1   0  -3 65.6626 6.08393   4
  -1   0  -3 75.3309 6.11968  63
   1   0   3 66.5684 5.58440  64
   1   0   3 74.3510 6.28366  60
   1   0   3 76.7371 5.93986  70
  -1   0  -3 72.3865 6.13077  68
  -1   0  -3 64.8185 5.91472  69
   1   0   3 74.8071 6.19101  66
  -1   0  -4 2.32830 2.50216  14
   1   0   4 0.50962 2.95546  66
  -1   0  -4 0.44251 2.53907  68
   1   0   4-0.49863 3.37127  62
  -1   0  -4-0.15126 2.53173  63
  -1   0  -4-2.09353 3.02361   4
  -1   0  -4 0.12350 2.34377  69
   1   0   4 0.11247 2.46247  70
   1   0   4 0.93911 2.76302  60
  -1   0  -5 7.62068 2.99868  14
  -1   0  -5 2.88813 3.04063  68
   1   0   5 8.13029 3.49434  66
  -1   0  -5 4.40136 2.76715  63
   1   0   5 2.06225 3.53819  62
  -1   0  -5 2.61010 3.32198   4
   1   0   5 4.90707 2.79810  70
   1   0   5 2.01193 3.14319  60
  -1   0  -6 1.02712 3.24006  14
  -1   0  -6 1.02089 2.80629  63
   1   0   6-0.50910 3.00791  60
   1   0   6-0.42078 3.39588  66
  -1   0  -6-0.48848 2.81480  68
   1   0   6 1.90289 2.79834  70
  -1   0  -6-2.93639 3.31840   4
  -1   0  -7 380.769 42.9262   8
  -1   0  -7 734.673 43.2172  14
   1   0   7 496.798 42.3175  60
   1   0   7 644.534 42.3728  66
  -1   0  -7 620.577 42.3234   4
   1   0   7 648.380 42.1605  70
  -1   0  -7 542.401 42.4477  63
  -1   0  -8-4.24737 9.00727   8
   1   0   8 0.28359 3.22820  70
   1   0   8 1.25021 4.00819  66
  -1   0  -8 4.23577 3.31612  63
   1   0   9-2.49030 4.25804  66
   1   0   9 5.79251 3.66466  70
  -1   0  -9 5.97769 10.0364   8
  -1   0 -10 0.61482 10.1643   8
  -1   0 -11 5.56617 9.46431   8
  -1   0 -12 4.71029 7.70917   8
   1  -1 -13-1.47958 2.06402  23
   1   1 -12 1.17193 1.87951  36
   1  -1 -11 16.7408 2.78989  36
   1   1 -11 18.1422 2.86626  36
   1  -1 -10 1.22529 10.6690   8
   1   1 -10 1.84676 9.40559   8
   1  -1 -10 3.86063 2.53853  36
  -1   1   9 8.22243 4.36910  66
  -1  -1   9 4.85144 4.25949  66
   1   1  -9-1.18760 9.52409   8
   1  -1  -9 1.18404 9.12707   8
   1  -1  -9-0.78245 4.07387   2
   1   1  -9 0.39051 3.93670   2
   1   1  -9 3.30759 2.46006  41
  -1  -1   9 7.78702 3.81945  70
  -1   1   9 0.68030 3.59879  70
  -1   1   8 7.28678 4.36307  66
  -1  -1   8 9.54982 4.14825  66
   1   1  -8 7.29947 2.32904  41
   1   1  -8 4.71237 8.44274   8
   1  -1  -8 4.70401 8.67264   8
   1  -1  -8 7.88199 4.09138   4
  -1   1   8 8.74789 3.71501  70
  -1  -1   8 11.0367 3.78625  70
  -1  -1   7 3.38766 3.82564  66
  -1   1   7 4.83911 4.10715  66
  -1  -1   7 2.09214 2.82266  64
   1  -1  -7-0.18262 1.90291  41
   1   1  -7 1.19039 1.84750  41
   1  -1  -7-0.43626 7.44484   8
   1   1  -7 6.98642 7.53822   8
   1  -1  -7 3.14034 3.54179   4
  -1   1   7-1.00990 3.16133  70
  -1  -1   7 1.49946 3.37451  70
  -1  -1   6 115.417 9.88191  64
   1   1  -6 147.765 10.6806  14
   1  -1  -6 116.743 10.1974   4
   1   1  -6 120.486 10.1926   4
  -1   1   6 113.339 9.95608  70
  -1  -1   6 114.306 9.92039  70
  -1   1   6 124.645 10.4430  66
  -1  -1   6 119.660 10.2791  66
  -1  -1   5 478.764 34.2418  70
  -1   1   5 482.532 34.4830  66
  -1  -1   5 474.524 34.4048  66
   1  -1  -5 494.435 34.2586  48
   1   1  -5 551.612 34.6366  14
  -1  -1   5 434.051 34.2214  60
   1   1  -5 465.074 34.3028   4
   1  -1  -5 454.977 34.2871   4
  -1  -1   4 6.76883 2.75556  70
  -1   1   4 8.03221 3.64671  66
  -1  -1   4 8.94739 3.57805  66
   1  -1  -4 8.07339 2.53792  48
   1   1  -4 7.26548 3.04235   4
   1   1  -4 11.4182 2.75141  14
  -1  -1   4 7.76726 2.35270  60
  -1   1   4 5.53676 3.91800  62
  -1  -1   3 311.863 22.8210  70
   1  -1  -3 338.981 22.9183  48
   1   1  -3 346.490 22.8850  14
  -1  -1   3 329.131 22.9883  66
  -1   1   3 310.763 23.0211  66
   1   1  -3 321.239 22.8591   4
  -1   1   3 298.489 23.0378  62
  -1  -1   3 294.504 22.8197  60
  -1   1   3 321.026 22.7382  60
   1  -1  -2 682.840 46.8539  48
   1   1  -2 717.923 46.7478  14
  -1  -1   2 687.438 46.8232  66
  -1   1   2 695.676 46.6307  65
  -1  -1   2 684.460 46.7106  62
  -1   1   2 679.329 46.8874  62
   1   1  -2 640.745 46.6292  30
   1   1  -2 632.267 46.6283   3
   1   1  -2 676.365 46.7450   4
  -1   1   2 638.511 46.6226  60
  -1  -1   2 633.135 46.7803  60
  -1   1   1 4.04420 1.24700  18
   1   1  -1 3.73288 1.02649  14
   1   1  -1 3.62634 1.15176  30
  -1   1   1 4.56123 0.98287  31
   1  -1  -1 4.97918 1.76860  49
   1   1  -1 6.65625 1.62217  50
   1  -1  -1 3.32600 1.38116  48
   1   1  -1 4.48507 1.60809   2
   1  -1  -1 4.11143 1.63361   2
   1   1  -1 3.57520 1.22444   3
  -1   1   1 3.88829 1.43867  65
  -1   1   0 45.7558 3.49359  69
  -1   1   0 44.9575 3.28162  68
   1   1   0 43.0696 3.61237  50
   1  -1   0 37.8739 3.57354  49
  -1   1   0 42.9989 3.68956  18
   1  -1   0 44.1051 3.64669  15
   1   1   0 52.8730 3.67438  15
   1  -1   0 43.3436 3.63171  67
   1   1   0 48.9969 4.20932  33
   1   1   0 51.7599 3.59354  30
   1  -1   0 44.5557 3.61561  32
  -1   1   0 39.5248 3.36241  63
  -1  -1   0 48.9384 3.31752   5
   1  -1   0 46.9157 3.61422   2
   1  -1   0 42.9661 3.31799   5
   1   1   0 51.3948 3.60756   3
   1   1   0 49.3568 3.58997   2
  -1  -1  -1 1009.45 69.3535  69
  -1   1  -1 994.762 69.2776  68
  -1   1  -1 987.935 69.3566  69
   1  -1   1 960.636 69.2429  70
   1   1   1 974.266 69.1411  70
  -1  -1  -1 981.186 69.3306  68
   1   1   1 1056.47 69.3259  51
  -1  -1  -1 1097.13 69.2596  14
  -1   1  -1 995.852 69.4434  18
   1   1   1 1003.52 69.3554  62
  -1  -1  -1 972.679 69.3498  63
   1   1   1 924.108 69.2616   3
  -1   1  -1 1020.17 69.3151  63
   1  -1   1 977.595 69.2121  64
   1   1   1 940.201 69.2659  30
   1  -1   1 1046.20 69.3885  60
   1   1   1 967.263 69.4101  60
   1   1   1 975.069 69.2686  66
   1   1   1 1033.18 69.2441  67
   1  -1   1 982.242 69.3179  66
   1  -1   2 167.422 11.4063  70
  -1  -1  -2 163.837 11.5293  68
  -1   1  -2 162.284 11.5046  68
   1   1   2 153.673 11.2852  70
  -1  -1  -2 161.939 11.4776  69
  -1   1  -2 160.045 11.5278  69
  -1   1  -2 172.330 11.6065  18
  -1  -1  -2 169.513 11.4529  14
  -1   1  -2 148.894 11.3850  14
   1   1   2 161.033 11.6787  62
  -1   1  -2 145.235 11.4243   4
   1   1   2 131.049 11.1531   3
   1   1   2 150.985 11.0711  64
  -1   1  -2 168.447 11.5731  63
   1  -1   2 156.101 11.2713  64
  -1  -1  -2 164.355 11.5689  63
   1   1   2 149.441 11.1865  30
   1  -1   2 171.297 11.6809  60
   1   1   2 165.658 11.6536  60
   1   1   2 155.121 11.4706  66
   1  -1   2 163.155 11.5544  66
  -1   1  -3 47.9120 4.33075  14
  -1  -1  -3 46.8464 4.09533  18
  -1  -1  -3 44.8223 4.40984  14
  -1   1  -3 43.0740 4.25366  18
   1   1   3 49.5465 4.66966  60
   1  -1   3 48.1493 4.68748  60
  -1   1  -3 51.5540 4.63097   4
   1   1   3 45.5447 4.95215  62
  -1   1  -3 46.0926 4.40840  63
  -1  -1  -3 39.3891 4.44808  63
   1  -1   3 47.3553 4.05419  64
  -1   1  -3 44.6453 4.36232  69
   1  -1   3 45.2337 4.32605  70
  -1  -1  -3 40.5122 4.40654  68
  -1  -1  -3 43.7585 4.21764  69
  -1   1  -3 43.2905 4.42302  68
   1   1   3 46.8396 4.22846  70
   1   1   3 40.9852 4.53969  66
   1  -1   3 46.2980 4.64305  66
  -1   1  -4 6.10923 2.59913  14
  -1  -1  -4 3.62789 2.63222  14
   1   1   4 6.01040 2.99546  60
   1  -1   4 3.95839 3.05500  60
  -1   1  -4 7.28154 3.17898   4
   1   1   4 7.07999 3.61004  62
  -1  -1  -4 3.11686 2.56253  63
  -1   1  -4 6.79505 2.66805  63
   1  -1   4 4.86657 2.17846  64
   1  -1   4 5.10577 2.64152  70
   1   1   4 5.07960 2.59943  70
  -1  -1  -4 4.77352 2.17940  69
  -1   1  -4 5.21188 2.40934  69
   1  -1   4 5.92011 3.09087  66
  -1  -1  -4 5.51054 2.72799  68
   1   1   4 7.17903 3.12188  66
  -1   1  -4 4.44670 2.55917  68
  -1  -1  -5 83.6014 7.75576  14
  -1   1  -5 89.8910 7.64103  14
   1  -1   5 79.7819 7.82018  60
   1   1   5 82.7721 7.76586  60
  -1   1  -5 91.0964 7.69164   4
  -1  -1  -5 74.5795 7.54019   4
   1   1   5 79.4129 7.79471  62
  -1   1  -5 89.3668 7.78610  63
  -1  -1  -5 87.6844 7.66340  63
  -1  -1  -5 98.4574 7.83159  68
  -1   1  -5 82.8243 7.70748  68
   1   1   5 88.3200 7.36988  70
  -1   1  -5 85.9336 7.47574  69
   1  -1   5 86.1494 7.39207  70
   1   1   5 84.6341 7.65540  66
   1  -1   5 90.4884 7.70554  66
  -1  -1  -6 50.0325 5.71257  14
  -1   1  -6 37.1213 5.19869  14
   1   1   6 38.2889 5.15332  60
   1  -1   6 37.2450 5.42307  60
  -1  -1  -6 44.9559 5.35486   4
  -1   1  -6 50.5136 5.44722   4
   1   1   6 41.0260 5.50399  62
  -1  -1  -6 41.2862 5.12540  63
  -1   1  -6 44.2833 5.39583  63
   1   1   6 51.6330 5.51915  66
   1  -1   6 46.9569 5.29927  66
   1   1   6 42.7516 4.97816  70
   1  -1   6 55.2950 5.19909  70
  -1  -1  -6 43.3363 5.34498  68
  -1   1  -7 37.9655 5.20060  14
   1  -1   7 21.7341 4.87845  60
  -1  -1  -7 51.6763 5.47074   4
  -1   1  -7 29.7762 4.87759  63
  -1  -1  -7 25.7504 4.64248  63
  -1  -1  -7 16.9018 9.45512   8
  -1   1  -7 6.25847 8.43793   8
   1  -1   7 39.2343 5.13708  66
   1   1   7 29.1399 4.94317  66
   1  -1   7 34.8902 4.52671  70
   1   1   7 36.7812 4.60225  70
  -1   1  -8 58.9921 6.67834  14
  -1   1  -8 19.6849 9.83615   8
  -1  -1  -8 6.34852 9.50163   8
  -1  -1  -8 33.5811 5.66250  63
  -1   1  -8 28.6058 5.58438  63
  -1  -1  -8 46.2397 6.11784   4
   1   1   8 45.5528 5.90860  66
   1  -1   8 44.1502 5.92472  66
   1  -1   8 33.7633 5.71145  60
   1   1   8 52.1751 5.55728  70
   1  -1   8 53.6100 5.64441  70
   1   1   9 0.70998 4.08120  66
   1  -1   9-2.49538 4.41605  66
  -1  -1  -9-4.75648 10.1023   8
  -1   1  -9 4.19016 10.3640   8
   1   1   9-2.54086 3.58091  70
   1  -1   9-4.25725 4.03470  70
  -1   1 -10-1.84551 10.2966   8
  -1  -1 -10-1.82968 10.1773   8
  -1  -1 -11-5.50168 9.70134   8
  -1   1 -11-0.55651 9.90676   8
  -1   1 -12-0.42794 7.78832   8
  -1  -1 -12-1.68394 7.68147   8
  -1   2  12-0.39388 5.19281   9
   1   2 -12 2.36060 1.95141  36
   1   2 -11-4.98833 9.31986   8
   1  -2 -11-3.27539 9.33219   8
   1   2 -11 20.2952 2.93245  36
   1  -2 -10 4.83507 8.87731   8
   1   2 -10 9.15548 10.7065   8
   1  -2 -10 4.85060 2.46120  36
   1   2  -9 11.6076 2.67739  41
  -1  -2   9 13.1995 4.09980  70
  -1   2   9 13.3486 4.08406  70
   1  -2  -9 11.5742 4.83269   4
   1   2  -9 5.04695 3.99001   2
   1  -2  -9 10.1301 4.35929   2
   1   2  -9 6.50451 9.17473   8
   1  -2  -9-0.58767 9.71187   8
  -1   2   9 11.5022 4.56854  66
   1  -2  -9 9.61480 2.62915  36
   1  -2  -8 4.46636 4.11553   4
   1   2  -8 7.92747 2.30704  41
   1  -2  -8 8.33883 8.81402   8
   1   2  -8 6.27688 8.52414   8
  -1   2   8 6.71540 3.55923  70
  -1  -2   8 6.27097 3.64307  70
  -1  -2   8 7.01273 4.00544  66
  -1   2   8 4.19721 4.26963  66
  -1   2   7 9.21461 3.63638  70
  -1  -2   7 12.2314 3.52016  70
   1   2  -7 8.72788 2.15964  41
  -1  -2   7 9.36040 3.31037  64
  -1   2   7 12.6729 4.38595  66
  -1  -2   7 7.16493 3.93726  66
   1   2  -7 16.6107 8.02083   8
   1  -2  -7 10.0351 8.42041   8
   1  -2  -7 17.0390 4.26412   4
   1   2  -7 16.2893 4.04659  14
  -1  -2   6 24.2840 4.01452  60
   1   2  -6 31.9476 4.33104  14
  -1   2   6 26.3846 4.09030  70
  -1  -2   6 29.5862 4.05034  70
  -1   2   6 20.0294 4.61128  66
  -1  -2   6 26.5456 4.44969  66
   1  -2  -6 22.4641 3.73187  48
  -1  -2   6 22.7922 3.88546  64
   1  -2  -6 21.5172 4.36660   4
  -1  -2   5 767.315 58.6097  60
   1   2  -5 817.567 58.5891   4
   1   2  -5 882.388 58.7123  14
  -1  -2   5 824.558 58.5233  70
  -1   2   5 843.583 58.7811  66
  -1  -2   5 842.436 58.6168  66
   1  -2  -5 834.512 58.5886  48
  -1   2   5 842.216 58.7507  62
  -1  -2   5 798.720 58.5187  64
  -1  -2   4 123.087 9.77574  60
   1   2  -4 125.788 9.86045   4
   1  -2  -4 123.833 9.57599  68
  -1  -2   4 128.524 9.75906  70
   1  -2  -4 126.541 9.82037  48
  -1   2   4 108.534 10.0200  66
  -1  -2   4 133.255 9.98373  66
   1   2  -4 128.150 9.72255  14
  -1   2   4 116.789 10.2426  62
  -1  -2   4 126.366 9.75528  64
   1   2  -3 21.2929 2.77716  14
  -1  -2   3 20.1053 2.85900  70
   1  -2  -3 19.9992 2.46583  68
   1  -2  -3 27.2630 3.01330  49
   1  -2  -3 20.2776 2.97508  48
  -1   2   3 22.2521 3.68995  66
  -1  -2   3 22.2151 3.47618  66
  -1   2   3 20.7822 4.35727  62
   1  -2  -3 14.0329 2.33177  63
  -1  -2   3 18.5099 2.90275  60
   1   2  -2 131.165 9.32676  14
  -1  -2   2 126.197 9.37395  70
   1  -2  -2 132.807 9.19499  68
  -1   2   2 117.273 9.27143  31
   1  -2  -2 128.729 9.56351  48
   1   2  -2 128.768 9.42409  50
   1  -2  -2 127.844 9.53979  49
  -1  -2   2 134.869 9.52421  66
  -1  -2   2 113.150 9.48700  60
   1   2  -2 119.853 9.46089  61
  -1   2   2 132.853 9.98979  62
  -1   2   2 129.787 9.38101  65
  -1   2   1 399.263 30.3777   1
   1   2  -1 432.168 30.3537   2
   1  -2  -1 431.329 30.3625   2
   1  -2  -1 426.177 30.3357   5
   1   2  -1 439.925 30.4404  50
   1  -2  -1 456.438 30.4526  49
   1  -2  -1 450.914 30.4356  48
  -1   2   1 418.576 30.3527  18
  -1  -2   1 427.462 30.2332  70
   1  -2  -1 437.035 30.1190  68
  -1   2   1 430.959 30.1410  69
   1  -2  -1 430.159 30.3918  32
  -1   2   1 431.481 30.4137  65
   1   2  -1 441.664 30.4389  61
   1  -2   0 598.219 46.2230  60
   1  -2   0 621.398 46.2915   2
   1   2   0 696.878 46.3088   2
  -1  -2   0 666.060 46.2641   5
   1  -2   0 680.630 46.3601  49
   1  -2   0 651.748 46.2765  48
   1  -2   0 658.514 46.3377  15
   1   2   0 750.066 46.3523  15
  -1   2   0 669.453 46.4884  18
  -1   2   0 678.441 46.3125  69
   1   2   0 655.259 46.2703  31
   1  -2   0 661.775 46.3475  67
  -1   2   0 656.925 46.4137  65
  -1   2   0 672.859 46.1786  63
  -1  -2   0 666.029 46.2021  64
   1  -2   0 656.213 46.3672  64
   1   2   0 668.580 46.3470  61
   1  -2   1 494.079 31.5471  60
   1   2   1 481.977 31.5117   1
  -1  -2  -1 468.155 31.4390   5
  -1   2  -1 487.122 31.7111  18
  -1   2  -1 483.482 31.5660  69
  -1  -2  -1 455.054 31.5555  68
  -1   2  -1 474.400 31.4501  68
   1  -2   1 477.783 31.4856  70
   1   2   1 513.980 33.1085  33
   1   2   1 466.645 31.4608  51
   1  -2   1 345.402 31.1937  50
  -1   2  -1 498.473 31.4786  63
  -1   2  -1 475.927 31.5335  65
   1  -2   1 477.705 31.4675  64
  -1  -2  -1 462.458 31.5586  63
   1   2   1 472.775 31.5650  62
   1   2   1 462.182 31.3950  66
   1   2   1 472.356 31.3667  67
   1  -2   1 464.014 31.5066  66
   1  -2   2 712.081 49.4400  70
  -1  -2  -2 706.619 49.4625  69
  -1  -2  -2 695.446 49.5463  68
  -1   2  -2 710.077 49.5009  68
  -1   2  -2 743.531 49.5754  69
   1  -2   2 714.324 49.4889  66
   1   2   2 720.594 49.2458  67
   1   2   2 696.388 49.4153  66
   1   2   2 627.140 49.2953  30
  -1   2  -2 690.761 49.4572  14
  -1   2  -2 724.863 49.6517  18
  -1   2  -2 703.731 49.3734  65
  -1   2  -2 753.464 49.5644  63
   1  -2   2 685.723 49.3760  64
  -1  -2  -2 725.329 49.5558  63
   1  -2   2 737.221 49.6023  60
   1   2   2 693.566 49.6548  60
   1   2   2 706.788 49.5908  62
   1   2   3 223.267 15.9896  62
   1   2   3 215.950 15.7052  66
   1  -2   3 225.064 15.7630  66
  -1  -2  -3 259.542 16.0585  14
  -1   2  -3 224.405 15.6973  14
   1  -2   3 200.159 15.4907  64
  -1  -2  -3 194.317 15.7044  63
  -1   2  -3 221.522 15.8040  63
   1   2   3 205.700 15.7866  60
   1  -2   3 218.665 15.8742  60
  -1   2  -3 208.131 15.7431  69
  -1   2  -3 210.936 15.7639  68
   1  -2   3 212.904 15.6240  70
  -1  -2  -3 215.176 15.5736  69
   1   2   3 199.819 15.4888  70
  -1  -2  -3 218.638 15.7750  68
  -1   2  -4 0.64676 2.70653  63
  -1  -2  -4-0.59536 2.29448  63
   1   2   4 2.42803 3.60704  62
  -1  -2  -4 1.33022 2.93963  14
  -1   2  -4 1.24770 2.37646  14
   1  -2   4-1.11340 2.07004  64
  -1   2  -4 1.90817 3.11701   4
   1   2   4 0.76806 2.99319  66
  -1  -2  -4-1.96716 2.72221  68
   1  -2   4 1.30814 2.93724  66
   1   2   4 3.49337 2.72973  60
   1  -2   4-0.16234 2.88953  60
   1   2   4 3.08099 2.44987  70
  -1   2  -4-1.59474 2.34434  69
   1  -2   4 2.92266 2.49031  70
  -1   2  -5 193.110 14.4751  14
  -1   2  -5 184.501 14.6946  63
  -1  -2  -5 195.513 14.6255  63
   1   2   5 195.565 14.7166  62
   1  -2   5 196.913 14.5149  66
   1   2   5 194.289 14.4884  66
  -1   2  -5 191.278 14.5091   4
   1   2   5 175.745 14.5157  60
   1  -2   5 172.578 14.6892  60
  -1  -2  -5 182.128 14.6188  68
  -1   2  -5 172.492 14.4468  69
   1  -2   5 199.006 14.3510  70
   1   2   5 191.029 14.2491  70
  -1   2  -6 24.0122 3.96781  14
  -1  -2  -6 23.4246 4.33166   4
  -1   2  -6 18.3527 3.90252  63
  -1  -2  -6 24.4337 3.87732  63
   1   2   6 26.5489 4.87546  62
  -1  -2  -6 22.2727 4.03874  68
   1  -2   6 26.4428 4.29653  66
   1   2   6 25.8769 4.24726  66
   1   2   6 17.3437 3.81970  60
   1  -2   6 20.4469 4.30715  60
   1   2   6 27.2141 3.77992  70
   1  -2   6 29.1726 3.98209  70
  -1   2  -7 32.7228 10.2660   8
  -1  -2  -7 23.0710 10.2792   8
  -1   2  -7 88.6746 8.00477  14
  -1   2  -7 68.9625 6.02383  35
  -1  -2  -7 88.6325 7.88600   4
   1  -2   7 74.7420 7.83838  60
   1  -2   7 90.5763 7.88176  66
   1   2   7 88.4633 7.72700  66
  -1   2  -7 65.1011 7.58903  63
  -1  -2  -7 76.2607 7.68100  63
   1   2   7 91.3600 7.41780  70
  -1  -2  -7 77.4038 7.73024  68
   1  -2   7 89.7934 7.51028  70
  -1  -2  -8 263.036 17.9865   4
   1  -2   8 188.234 17.7525  60
   1   2   8 286.115 18.0402  66
   1  -2   8 264.366 17.9222  66
  -1  -2  -8 33.1538 18.3748   8
  -1   2  -8 69.7315 18.3426   8
  -1   2  -8 304.978 19.0337  14
   1   2   8 260.891 17.5386  70
   1  -2   8 274.344 17.7814  70
   1  -2   9 80.0536 7.59981  70
   1  -2   9 88.8677 8.05635  66
   1   2   9 67.1420 7.60882  66
  -1   2  -9 5.37257 11.3342   8
  -1  -2  -9 1.17758 10.4541   8
  -1  -2  -9 75.9162 7.80218   4
  -1  -2 -10 7.80276 10.3019   8
  -1   2 -10-7.33023 10.0829   8
  -1   2 -11-3.84863 8.91811   8
  -1  -2 -11 6.44442 9.24436   8
  -1   2 -12 0.84033 7.54958   8
   1   2  12 2.32372 5.36314   9
  -1  -2 -12 4.46810 7.56328   8
   1   3 -12 2.84871 1.93765  36
   1  -3 -12 0.94374 2.92503  23
   1   3 -11-2.15965 9.63511   8
   1  -3 -11-1.05423 8.79593   8
   1  -3 -10-7.09266 9.92267   8
   1   3 -10 1.80103 9.49865   8
   1   3 -10 1.89600 2.50575  41
   1   3  -9 9.84570 2.60683  41
   1  -3  -9 6.84119 2.45100  36
  -1  -3   9 8.81562 3.86414  70
  -1   3   9 7.93291 3.90381  70
  -1   3   9 5.89235 4.55133   1
   1  -3  -9 0.38641 3.96970   2
   1  -3  -9 13.8581 4.77315   4
   1   3  -9 7.30390 4.19670   2
  -1   3   9 4.68586 4.32700  66
   1   3  -9 1.75873 9.67438   8
   1  -3  -9 5.80497 9.75783   8
   1   3  -8 1.56485 8.84461   8
   1  -3  -8 2.07425 8.96073   8
  -1  -3   8 4.80898 3.58480  70
  -1   3   8 10.8078 3.90483  70
   1   3  -8 7.83128 2.40032  41
   1   3  -8 11.0466 4.26007  14
   1  -3  -8 5.51961 4.23000   4
  -1  -3   8 16.7510 3.95720  64
  -1   3   8 10.1000 4.45219  66
   1  -3  -8 9.80906 2.35040  36
  -1  -3   7 13.8104 4.00800  60
   1  -3  -7 14.8068 2.58777  10
   1  -3  -7 9.16091 7.43528   8
   1   3  -7 23.1925 8.68969   8
   1   3  -7 16.5253 2.45239  41
  -1  -3   7 18.9421 3.87659  64
  -1  -3   7 21.6725 4.09142  70
  -1   3   7 14.6194 3.73888  70
  -1   3   7 19.0044 4.70579  66
   1  -3  -7 16.1690 4.22980   4
   1   3  -7 18.9786 4.03074  14
  -1  -3   6 9.22107 3.22278  60
  -1  -3   6 12.8231 3.25128  64
   1  -3  -6 8.03353 3.04480  48
  -1  -3   6 8.15952 3.20290  70
   1   3  -6 8.54240 3.01294  14
  -1  -3   6 8.00604 3.67987  66
  -1   3   6 10.9488 4.30901  66
  -1   3   6 8.38132 4.50039  62
  -1  -3   5 42.6602 4.93925  60
  -1  -3   5 40.8837 4.71049  64
   1  -3  -5 42.3235 4.66065  48
  -1  -3   5 44.3298 4.66230  70
   1   3  -5 39.5396 4.52705  14
  -1  -3   5 40.0842 5.05684  66
  -1   3   5 47.2433 5.68323  66
  -1   3   5 32.0932 5.63183  62
  -1  -3   4 595.285 41.6808  60
   1   3  -4 632.477 41.6042  14
  -1  -3   4 569.851 41.5610  64
   1  -3  -4 559.233 41.5038  49
   1  -3  -4 595.393 41.6949  48
  -1  -3   4 583.616 41.5131  70
  -1  -3   4 602.589 41.5795  66
  -1   3   4 592.756 41.7588  66
  -1   3   4 591.438 41.8736  62
   1   3  -4 546.803 41.4302  61
  -1  -3   3 11.5413 2.51900  60
   1   3  -3 11.4620 2.36974  14
  -1  -3   3 12.3287 2.71509  64
  -1   3   3 9.49794 2.43488  31
   1   3  -3 10.0865 2.25477  50
   1  -3  -3 12.2033 2.52754  49
  -1  -3   3 11.5332 2.52051  70
  -1  -3   3 13.4257 3.06945  66
  -1   3   3 10.6823 3.40078  66
   1   3  -3 9.61400 2.30307  61
  -1   3   3 11.7027 4.20888  62
   1   3  -2 100.643 8.09377   2
  -1   3   2 104.808 8.40311   1
   1  -3  -2 114.918 8.13233   2
   1  -3  -2 111.280 8.25754  49
   1   3  -2 99.4768 8.09984  50
   1   3  -2 111.591 8.01990  14
  -1  -3   2 106.110 8.19250  64
  -1   3   2 106.068 8.26381  65
  -1   3   2 102.529 8.04137  31
   1  -3  -2 113.412 7.86972  68
  -1  -3   2 101.551 8.01394  70
  -1  -3   2 106.961 8.25852  60
   1   3  -2 107.025 8.22727  61
  -1   3   2 105.066 8.87305  62
  -1  -3   2 108.394 8.17823  66
   1  -3  -1 8.03412 1.83953  67
  -1  -3   1 7.25157 1.59468  66
   1  -3  -1 5.99496 1.04183  68
   1  -3  -1 7.23912 1.95872  32
  -1  -3   1 7.35874 1.84855  64
  -1   3   1 10.0246 2.46174  65
  -1   3   1 5.48202 0.99926  69
  -1  -3   1 8.87532 1.50665  70
  -1   3   1 8.09407 1.90693  16
   1  -3  -1 6.53304 1.97836   5
   1   3  -1 8.01382 1.69550   2
   1  -3  -1 7.47296 1.76739   2
  -1   3   1 7.61828 2.28318   1
   1  -3  -1 5.61434 1.83159  59
  -1   3   1 6.34172 3.19509  62
   1   3  -1 5.30425 1.97507  61
   1  -3   0 1.67614 1.90710  67
   1   3   0 2.32012 1.38185  15
   1  -3   0 0.64458 1.89146  17
   1  -3   0 1.92250 1.47476  15
  -1  -3   0 0.76925 1.21252  64
   1  -3   0 0.17764 1.88849  64
  -1   3   0 2.41915 2.29475  65
  -1   3   0 3.26604 1.44624  69
   1  -3   0 2.14955 1.62019   5
  -1  -3   0 3.04341 1.65467   5
   1  -3   0 1.91669 1.14672  60
   1   3   0 0.38233 1.63575  61
   1   3   0 0.66052 1.86723  62
   1   3   1 65.7328 5.27964  51
  -1  -3  -1 65.2631 5.38303  63
   1   3   1 67.7609 5.73050  62
   1   3   1 61.4384 5.11380  61
   1   3   1 69.4562 5.57226   1
  -1  -3  -1 65.8370 5.37627   5
  -1   3  -1 69.7230 5.56002  65
  -1   3  -1 70.3809 5.26700  63
   1  -3   1 67.0836 5.43092  64
   1   3   1 59.4759 6.77564  33
   1   3   1 75.9522 5.51521  31
  -1  -3  -1 63.8505 5.45084  68
  -1   3  -1 67.7409 5.49435  69
   1  -3   1 66.0676 5.43691  70
   1  -3   1 73.1244 5.39514  60
   1   3   1 71.7488 5.15734  66
   1   3   2 1600.59 110.960  51
   1   3   2 1580.47 111.126  62
   1   3   2 1594.23 111.131   1
   1   3   2 1613.82 113.148  33
   1  -3   2 1624.22 111.119  60
   1  -3   2 1594.14 111.021  66
   1   3   2 1570.70 110.932  66
  -1  -3  -2 1572.63 111.111  68
  -1  -3  -2 1474.94 110.984  69
   1  -3   2 1587.36 111.027  70
  -1   3  -2 1684.25 111.169  69
   1  -3   2 1545.73 110.984  64
  -1   3  -2 1624.74 110.956  65
  -1   3  -2 1656.10 111.104  63
  -1  -3  -2 1595.86 111.093  63
   1   3   3 96.4547 7.94177  62
  -1  -3  -3 87.5866 7.49673  68
  -1  -3  -3 93.7885 7.19846  69
   1  -3   3 95.5273 7.43133  70
  -1   3  -3 97.3788 7.63235  69
  -1   3  -3 91.6116 7.46935  16
  -1   3  -3 100.174 7.48620  14
   1   3   3 87.8150 7.43125  66
   1  -3   3 93.5655 7.56513  66
   1  -3   3 90.2531 7.64944  60
   1   3   3 86.1491 7.49005  60
  -1  -3  -3 86.9156 7.46348  63
  -1   3  -3 96.8231 7.60691  63
   1  -3   3 89.9374 7.28535  64
   1   3   4 0.76777 3.81813  62
  -1  -3  -4 0.60247 2.57864  63
  -1   3  -4 5.91182 2.67599  63
  -1   3  -4-0.47175 2.73412  69
   1  -3   4 3.51740 2.75957  70
   1   3   4 5.70503 2.49032  70
  -1   3  -4 3.91526 2.70083  14
   1  -3   4 2.94104 3.05124  66
   1   3   4 4.11004 3.07245  66
  -1  -3  -4 3.10468 2.59069  68
   1  -3   4 1.51875 3.02251  60
   1   3   4 4.36250 2.78903  60
   1  -3   4 2.16691 2.35767  64
   1   3   5 10.4925 4.10868  62
  -1   3  -5 5.94026 2.87003  63
  -1  -3  -5 10.3426 3.10362  63
  -1   3  -5 13.3600 2.98061  69
   1   3   5 8.89075 2.84568  70
   1  -3   5 10.9348 3.14393  70
  -1   3  -5 14.1787 3.12085  14
  -1  -3  -5 12.4458 3.34567  68
   1  -3   5 8.92441 3.44232  66
   1   3   5 8.07274 3.45374  66
   1   3   5 6.28179 3.09501  60
   1  -3   5 7.80698 3.77666  60
   1  -3   5 12.7813 2.93157  64
  -1   3  -6 21.8684 3.88383  14
  -1  -3  -6 22.1899 3.88730  68
   1   3   6 25.5445 4.13478  66
   1  -3   6 15.9679 3.93375  66
  -1   3  -6 20.0409 3.68883  69
   1  -3   6 20.7607 3.75045  70
   1   3   6 21.8257 3.55796  70
   1   3   6 19.5534 4.72243  62
  -1  -3  -6 21.1938 3.81067  63
  -1   3  -6 14.2009 3.71112  63
   1  -3   6 18.5899 4.20394  60
  -1  -3  -7 39.4928 5.20041  63
   1   3   7 50.9973 6.18875  62
  -1   3  -7 32.3812 5.27222  63
  -1   3  -7 16.1750 9.33429   8
  -1  -3  -7 12.3832 8.54430   8
  -1   3  -7 47.6502 5.42744  14
  -1   3  -7 36.6505 3.67861  35
  -1  -3  -7 47.5990 5.72463   4
  -1  -3  -7 38.0338 3.97672  10
   1  -3   7 44.9013 5.31320  70
  -1  -3  -7 44.2441 5.61454  68
   1   3   7 48.3368 5.07472  70
   1   3   7 50.5507 5.71266  66
   1  -3   7 44.3883 5.66333  66
   1  -3   7 36.7361 5.53349  60
  -1   3  -8 9.89930 4.21257  14
   1  -3   8 14.5385 4.14268  70
  -1  -3  -8 8.77895 4.37688   4
   1  -3   8 9.20342 4.09239  60
  -1   3  -8 1.06291 9.54903   8
  -1  -3  -8 1.04428 8.83479   8
   1  -3   8 11.0457 4.28166  66
   1   3   8 12.7249 4.17363  66
  -1   3  -9 8.48685 4.55982  14
   1  -3   9 10.9032 4.10577  70
  -1   3  -9-2.37005 10.0984   8
  -1  -3  -9 9.27795 9.39366   8
   1  -3   9 6.76934 3.99456  60
   1   3   9 7.34068 4.13520  66
   1  -3   9 11.6614 4.29242  66
  -1  -3  -9 7.27899 4.45657   4
   1   3   9 9.38809 4.64977   1
  -1   3 -10 1.80466 9.82512   8
  -1  -3 -10 7.02415 9.45328   8
  -1  -3 -11 0.51697 8.48062   8
  -1   3 -11-4.29036 9.17893   8
   1   3  12-1.13671 4.45569  52
  -1  -3 -12 0.76720 7.04409   8
  -1   3 -12-3.64302 7.31954   8
   1   4 -12 5.09873 1.99562  36
   1  -4 -12 0.45420 2.62568  23
  -1   4  12-0.36805 5.01864   9
   1   4 -11 2.59261 9.38829   8
   1  -4 -11 3.00439 8.61959   8
  -1   4  11-0.50039 6.39838   9
   1   4 -10-1.75480 9.97004   8
   1  -4 -10 0.57202 9.02294   8
   1   4 -10 4.42084 2.60318  41
   1  -4  -9-0.56971 8.76779   8
   1   4  -9-4.04557 9.51227   8
   1   4  -9 4.15358 2.57531  41
   1   4  -8 43.6435 4.15282  41
   1   4  -8 23.8610 9.98871   8
  -1   4   8 36.2090 6.31754   1
   1  -4  -8 43.8653 6.30747   4
   1   4  -8 33.3301 5.73628   2
   1  -4  -8 27.2261 5.17159   2
  -1   4   8 45.4162 5.66862  70
  -1  -4   8 47.0918 5.63931  70
  -1  -4   8 42.4856 5.58179  64
  -1   4   8 50.5960 6.45994  66
  -1  -4   7 10.4790 4.16752  60
   1  -4  -7 11.8405 2.50311  10
  -1  -4   7 13.5816 3.78933  70
  -1   4   7 15.7992 3.94948  70
  -1   4   7 15.8951 4.60311  66
   1   4  -7 15.6940 3.78172  14
   1   4  -7 14.0055 7.41831   8
   1  -4  -7 13.9800 2.37641  36
   1  -4  -7 12.7399 4.12183   4
  -1  -4   7 13.7452 3.55302  64
  -1  -4   6 122.757 10.1418  70
  -1  -4   6 127.146 10.3178  64
   1  -4  -6 110.503 10.1608  48
  -1  -4   6 103.109 10.2437  60
   1   4  -6 130.512 10.3052  14
  -1   4   6 132.352 10.7298  66
  -1   4   6 138.415 10.9846  62
  -1  -4   5 13.3396 3.34400  70
  -1  -4   5 20.0583 3.62359  64
   1  -4  -5 21.1599 3.57193  48
  -1  -4   5 15.8360 3.63028  60
   1   4  -5 16.1545 3.22539  14
  -1   4   5 18.7755 4.70099  66
  -1   4   5 18.9244 5.11424  62
  -1  -4   4 178.755 13.5057  70
   1  -4  -4 191.607 13.8383  48
   1  -4  -4 175.250 13.5541  49
   1   4  -4 195.432 13.5832  14
  -1  -4   4 177.409 13.6517  64
  -1  -4   4 175.714 13.7568  60
   1   4  -4 168.321 13.4613  61
  -1   4   4 186.319 14.3728  62
  -1   4   4 172.730 13.9129  66
  -1  -4   3 122.257 8.91552  70
   1   4  -3 112.718 8.83759  50
   1  -4  -3 99.3460 8.96338  49
   1   4  -3 126.782 8.92558  14
  -1  -4   3 123.786 9.06324  64
  -1   4   3 114.798 8.88270  31
  -1  -4   3 120.418 9.12483  60
  -1   4   3 110.586 9.29187   1
  -1   4   3 111.661 9.26432  66
  -1   4   3 102.956 9.67043  62
   1   4  -3 115.931 9.03224  61
  -1  -4   2 268.680 19.3658  70
  -1   4   2 257.486 19.5759  65
  -1  -4   2 271.119 19.5236  64
   1  -4  -2 277.022 19.5909   5
   1  -4  -2 267.132 19.3826   2
  -1   4   2 277.342 19.7393   1
   1   4  -2 270.757 19.3843   2
  -1   4   2 264.625 19.4590  31
   1  -4  -2 260.295 19.3707  32
  -1  -4   2 299.690 19.6814  60
  -1   4   2 255.585 19.8558  62
   1   4  -2 297.919 19.6481  61
  -1   4   1 1443.35 99.1740  16
  -1  -4   1 1442.09 99.1686  64
  -1   4   1 1502.25 99.3520  65
   1   4  -1 1476.11 99.1423  59
   1  -4  -1 1382.28 99.1361  59
   1  -4  -1 1421.77 99.2479   5
   1  -4  -1 1449.93 99.0709   2
   1   4  -1 1459.82 99.0679   2
   1  -4  -1 1386.49 99.0591  67
   1   4  -1 1496.89 99.3201  61
  -1   4   1 1431.18 99.3556  62
  -1  -4   1 1436.18 99.0537  70
   1  -4  -1 1292.54 98.9794  68
  -1   4   0 292.440 20.5981  69
   1  -4   0 282.607 20.6267  67
   1  -4   0 271.132 20.4702  15
   1  -4   0 286.323 20.7484  17
  -1   4   0 296.686 20.7677  16
  -1   4   0 280.719 20.8443  65
  -1  -4   0 290.040 20.5102  64
   1  -4   0 296.714 20.7730  64
   1  -4   0 301.424 20.4479  60
   1  -4   0 277.320 20.6722   5
  -1  -4   0 291.073 20.6845   5
   1   4   0 321.254 20.8421   6
   1   4   0 297.190 20.6851  61
   1   4   0 292.020 20.5609  62
   1   4   1 312.758 22.2438  66
   1   4   1 323.539 22.5949  31
   1   4   1 311.213 24.4922  33
  -1   4  -1 320.632 22.6486  16
  -1   4  -1 310.588 22.6521  65
  -1   4  -1 310.690 22.4222  63
   1  -4   1 317.015 22.5775  64
  -1   4  -1 318.661 22.5822  69
  -1  -4  -1 321.615 22.6652  68
   1  -4   1 319.757 22.5827  70
  -1  -4  -1 322.765 22.5548   5
  -1  -4  -1 292.304 22.5478  63
   1   4   1 308.236 22.3753  61
   1   4   1 336.562 22.6509  62
   1  -4   1 328.548 22.4934  60
   1  -4   2 1824.23 124.751  60
   1   4   2 1822.02 124.814   1
  -1  -4  -2 1759.22 124.709   5
   1   4   2 1782.96 124.520  51
  -1   4  -2 1820.64 124.777  16
   1  -4   2 1734.21 124.670  70
  -1   4  -2 1818.27 124.809  69
  -1  -4  -2 1855.41 124.797  68
   1   4   2 1782.11 124.742  31
   1   4   2 1825.88 127.088  33
   1  -4   2 1755.14 124.658  64
  -1   4  -2 1775.95 124.619  65
  -1   4  -2 1829.93 124.737  63
   1   4   2 1753.85 124.503  66
   1  -4   2 1776.85 124.616  66
  -1  -4  -2 1724.08 124.698  63
   1   4   2 1809.98 124.770  62
   1  -4   3 401.888 28.7632  64
  -1   4  -3 402.866 28.9316  63
  -1  -4  -3 407.121 28.8922  63
   1   4   3 410.419 29.1044   1
  -1   4  -3 398.671 28.8436  14
  -1   4  -3 401.445 28.8914  16
   1  -4   3 427.059 29.0031  60
  -1  -4  -3 404.364 28.9340  68
   1  -4   3 401.460 28.8293  70
  -1   4  -3 398.096 28.9876  69
   1   4   3 396.931 29.0488  62
   1   4   3 399.194 28.7309  66
   1  -4   3 396.575 28.7928  66
   1  -4   4 8.36481 2.77677  64
  -1   4  -4 5.70754 2.62581  14
  -1   4  -4 5.24208 3.01152  16
   1  -4   4 5.66546 3.34730  60
  -1   4  -4 7.69346 2.97400  69
   1  -4   4 9.00060 3.09383  70
  -1  -4  -4 2.31362 2.94205  63
   1   4   4 7.21743 4.18666  62
  -1   4  -4 9.09635 2.92891  63
   1   4   4 7.70440 3.34439  66
  -1  -4  -4 5.38059 2.99856  68
   1  -4   4 6.05132 3.19527  66
  -1  -4  -5 47.5238 5.06822  63
  -1   4  -5 39.1448 5.19955  63
   1  -4   5 40.2615 4.71179  64
  -1   4  -5 40.7471 4.78488  14
   1   4   5 40.6574 5.11480  66
   1  -4   5 46.4001 5.17912  66
   1  -4   5 47.2759 5.05216  70
   1   4   5 44.1895 4.77029  70
  -1  -4  -5 45.4052 5.18468  68
  -1   4  -5 40.9335 5.16668  69
   1   4   5 50.9919 5.98356  62
   1  -4   5 44.5214 5.54732  60
  -1   4  -6 21.0997 3.84762  14
  -1   4  -6 16.9343 3.68368  69
   1   4   6 16.9277 3.41385  70
   1  -4   6 24.9030 3.84175  70
  -1  -4  -6 19.3326 3.67641  68
   1  -4   6 19.0544 3.97075  66
   1   4   6 18.8941 3.93063  66
   1  -4   6 11.1093 4.12818  60
  -1   4  -6 13.8714 3.66597  63
   1   4   6 18.1672 4.69131  62
  -1  -4  -6 21.8576 3.71573  63
   1  -4   7 56.0620 7.67330  60
  -1  -4  -7 69.1576 6.02984  10
   1   4   7 85.5433 7.98992  62
   1   4   7 72.8648 7.27365  66
   1  -4   7 72.0675 7.41908  66
  -1   4  -7 77.0838 7.45623  14
  -1   4  -7 73.5704 5.82123  35
  -1  -4  -7 67.8796 7.39304  68
   1  -4   7 84.5615 7.43693  70
  -1  -4  -7 81.4195 7.70153   4
  -1   4  -8-0.52896 9.60393   8
  -1   4  -8 20.3326 4.63366  14
  -1  -4  -8 17.8059 4.55522  68
   1  -4   8 34.0480 5.18454  66
   1   4   8 26.9157 4.95059  66
   1   4   8 23.8665 5.48775  62
  -1   4  -8 24.7457 2.96314  35
   1  -4   8 14.7354 4.86605  60
  -1  -4  -8 25.5797 5.21823   4
   1   4   8 12.6186 4.70894   1
   1  -4   8 27.8128 4.68656  70
  -1  -4  -9-3.40382 9.42245   8
  -1   4  -9 5.26060 8.97654   8
  -1   4 -10 8.21383 9.95027   8
  -1  -4 -10 6.21050 9.25920   8
   1   4  11 0.49284 6.33415   9
  -1   4 -11-2.57820 8.90131   8
   1   4  12 1.28682 4.02258  52
   1   4  12 1.08573 4.97629   9
  -1   4 -12 1.14472 7.07731   8
  -1   5  12 0.34908 4.73396   9
   1  -5 -12-0.42978 2.47668  23
   1   5 -12-0.47710 1.80790  36
   1   5 -11-8.80879 9.60913   8
   1   5 -10 2.81687 9.66599   8
   1   5 -10 13.1937 2.88293  41
   1   5  -9 1.13094 9.32114   8
   1   5  -9 2.92419 2.49620  41
  -1  -5   8 98.4409 10.6273  60
   1  -5  -8 115.635 9.13206  10
  -1  -5   8 125.606 10.5203  64
   1   5  -8 117.750 8.95072  41
  -1   5   8 136.925 10.9497  66
   1  -5  -8 125.008 10.9535   4
  -1   5   8 99.4961 10.8535   1
  -1   5   8 124.262 10.4439  70
  -1  -5   8 115.791 10.3836  70
  -1  -5   7 1.99953 3.45634  60
   1  -5  -7 2.56332 2.14963  10
  -1  -5   7 3.41739 3.20462  70
   1  -5  -7 5.72830 3.00157  48
   1   5  -7 1.40096 1.96961  40
  -1   5   7 1.15344 4.10011  66
   1   5  -7 4.03512 1.82954  35
  -1  -5   7 0.27161 3.14543  64
  -1   5   7 2.88981 3.94786   1
  -1   5   7-1.22574 4.81846  62
  -1  -5   6-1.93945 3.30419  60
  -1   5   6 1.20010 3.52400   1
   1  -5  -6 3.10376 2.79395  48
   1   5  -6 0.78014 1.73746  40
  -1  -5   6 2.06110 3.17719  64
  -1   5   6 2.14212 4.37149  62
  -1   5   6-3.65494 4.27215  66
  -1  -5   6 0.21470 2.84392  70
   1   5  -6 1.42494 2.66645  14
  -1  -5   5 24.8376 3.72545  70
   1   5  -5 24.0969 3.73619  14
  -1  -5   5 21.8899 3.85873  64
  -1   5   5 27.5187 5.37631  62
  -1   5   5 26.3755 4.55037   1
   1  -5  -5 30.6822 4.15899  48
  -1   5   5 26.3416 4.80163  66
  -1  -5   5 26.6019 4.34177  60
  -1  -5   4 244.521 17.8550  70
   1  -5  -4 248.442 17.9686  49
   1   5  -4 262.269 17.9701  14
  -1  -5   4 248.775 18.0599  64
   1   5  -4 242.975 17.9765  61
  -1   5   4 225.696 18.5692  62
  -1   5   4 230.298 18.3371   1
  -1  -5   4 233.984 18.1206  60
  -1   5   4 234.339 18.1856  66
  -1  -5   3 83.7170 6.76121  70
   1  -5  -3 85.8499 6.98068  49
   1   5  -3 91.9722 6.84950  14
  -1  -5   3 82.8084 7.02511  64
  -1   5   3 87.9471 6.94476  31
  -1   5   3 75.9717 7.30750   1
  -1   5   3 77.6228 7.17354  66
  -1  -5   3 76.3730 7.08309  60
   1   5  -3 84.4737 7.03515  61
  -1   5   3 82.5951 7.92811  62
  -1  -5   2 220.022 15.7063  64
   1  -5  -2 221.497 15.8614   5
  -1   5   2 209.647 15.9413   1
  -1  -5   2 218.976 15.8744  60
   1   5  -2 228.194 15.8677  61
  -1   5   2 200.424 16.1249  62
  -1   5   2 202.402 15.8266  65
  -1  -5   2 214.656 15.5353  70
   1   5  -1 1.68584 2.45750  65
  -1  -5   1 1.70910 2.08539  64
  -1   5   1 3.92331 3.06267  65
  -1   5   1 0.54779 2.34528  16
   1   5  -1 0.60421 2.40617   6
   1  -5  -1 1.37655 2.36443   5
   1   5  -1 0.68383 2.27789  61
  -1   5   1 2.54282 3.47943  62
  -1  -5   1-0.61711 1.74305  70
   1   5   0 467.148 31.8385  65
   1   5   0 491.239 31.8517   6
   1  -5   0 447.860 31.7237  17
  -1   5   0 463.441 31.7757  16
  -1   5   0 412.590 31.5299  69
  -1  -5   0 454.572 31.6834   5
   1  -5   0 435.258 31.6892   5
   1   5   0 434.901 31.6659  61
  -1   5   0 445.302 31.8343  65
  -1  -5   0 441.186 31.4895  64
   1  -5   0 459.266 31.7490  64
   1   5   1 208.865 15.1047  65
   1   5   1 190.492 14.9449  31
   1   5   1 203.432 14.9653   6
  -1   5  -1 206.168 15.0960  16
   1  -5   1 196.850 14.9395  70
  -1  -5  -1 207.616 15.0595  68
  -1   5  -1 212.313 14.9511  69
   1   5   1 202.163 14.7204  61
   1   5   1 199.565 14.9797  62
  -1  -5  -1 206.359 14.9469   5
   1  -5   1 210.355 14.7946  60
   1  -5   1 211.418 14.9841  64
  -1   5  -1 199.370 15.0464  65
  -1   5  -2 11.1540 2.65696  65
   1  -5   2 8.67618 2.61493  64
   1   5   2 8.20601 2.75827  31
   1   5   2 3.22413 3.41487  33
  -1   5  -2 11.4477 2.93765  16
   1  -5   2 6.99650 2.60191  70
  -1   5  -2 8.01906 2.68610  69
   1  -5   2 10.8292 2.61185  66
  -1  -5  -2 8.41764 2.56895  68
   1   5   2 8.24806 3.11924   1
  -1  -5  -2 11.9636 2.76497   5
   1  -5   2 8.19150 2.44549  60
   1   5   2 8.96422 3.54891  62
  -1  -5  -2 5.48149 2.22071  63
  -1  -5  -3 126.570 9.91808  63
  -1   5  -3 121.718 10.0108  63
   1  -5   3 133.472 9.94489  64
   1   5   3 129.732 12.8452  33
   1   5   3 131.674 10.1785  31
   1  -5   3 131.830 9.98809  70
  -1  -5  -3 130.788 10.0443  68
  -1   5  -3 127.272 10.1211  69
   1  -5   3 127.991 9.88478  66
   1   5   3 128.666 10.4083  62
   1   5   3 125.777 10.2548   1
   1  -5   3 123.281 10.1024  60
  -1   5  -3 122.520 10.0647  16
  -1   5  -4 43.6269 4.72359  14
  -1   5  -4 48.0392 4.83912  16
  -1  -5  -4 45.7018 4.83505  68
  -1   5  -4 36.3603 4.75288  69
   1  -5   4 46.1145 4.90835  70
   1   5   4 42.9891 4.75016  66
   1  -5   4 45.3617 4.85338  66
   1   5   4 52.1717 5.34047   1
  -1  -5  -4 46.1193 4.73576  63
   1  -5   4 48.1221 4.73374  64
  -1   5  -4 37.1378 4.74529  63
   1   5   4 42.1606 5.54364  62
   1  -5   4 43.1112 5.12741  60
  -1   5  -5 322.168 23.0434  14
   1  -5   5 314.533 22.9784  70
  -1  -5  -5 325.630 23.1619  68
  -1   5  -5 269.610 23.0127  69
   1   5   5 307.067 22.8735  66
   1  -5   5 310.237 22.9278  66
   1   5   5 308.356 23.3137   1
  -1  -5  -5 322.152 23.0214  63
   1  -5   5 309.460 22.8219  64
   1   5   5 343.547 23.4239  62
   1  -5   5 293.543 23.2044  60
   1  -5   6-0.59154 3.60591  60
   1   5   6 2.99568 3.75521   1
   1  -5   6 7.10212 3.55899  66
  -1  -5  -6 1.33470 3.10299  68
   1   5   6 2.13707 3.20460  66
   1  -5   6 5.35658 2.89044  64
  -1   5  -6 3.36380 2.95086  14
  -1   5  -6 3.50017 1.65899  35
   1  -5   6-0.23095 2.97539  70
   1   5   6 4.40632 4.07808  62
   1   5   7 23.0695 4.72500  31
   1   5   7 30.1077 5.37746   1
  -1  -5  -7 25.2206 4.66838  68
   1   5   7 38.9878 4.98699  66
   1   5   7 32.0364 5.68730  62
  -1  -5  -7 26.5286 3.43996  10
  -1   5  -7 36.5083 4.99345  14
  -1   5  -7 30.3032 3.16791  35
   1  -5   7 24.8103 5.29929  60
   1  -5   8 42.1846 6.76128  60
   1   5   8 52.5501 6.93327  62
  -1   5  -8 49.1123 6.17981  14
  -1   5  -8 47.5560 4.28855  35
  -1  -5  -8 47.7417 4.62696  10
  -1  -5  -8 41.8066 6.24656   4
   1   5   8 45.6995 6.71379   1
   1   5   8 50.7631 6.11947  66
   1   5   8 25.3426 5.75650  31
   1  -5   8 56.4100 6.15943  70
  -1   5  -9-1.14462 8.88408   8
  -1   5 -10-2.26203 9.43716   8
  -1   5 -11 6.82307 8.70966   8
   1   5  12 2.76459 3.76032  52
  -1   5 -12 1.75082 6.74106   8
   1   5  12 2.40304 4.98130   9
   1   6 -12 3.78462 1.77479  36
   1  -6 -12 3.18773 2.50610  23
  -1   6  11-1.86644 6.14957   9
   1   6 -11 0.31627 2.20778  41
   1  -6 -11-1.68146 3.14601  23
   1   6 -10 3.73255 2.53635  41
   1   6  -9 137.682 10.4227  41
   1  -6  -9 129.940 10.5665  10
  -1  -6   8 18.0493 4.46767  64
  -1  -6   8 27.4468 4.65694  70
  -1   6   8 29.8348 4.78135  70
   1   6  -8 24.1413 3.29407  41
  -1   6   8 18.5863 5.10655  66
  -1  -6   8 9.39182 4.68884  60
   1  -6  -8 23.9468 3.39808  10
  -1   6   8 28.1801 5.47806   1
   1  -6  -8 26.2964 5.22897   4
  -1   6   7 15.7520 4.49748   1
   1  -6  -7 12.8672 3.52479  48
   1   6  -7 9.90118 2.35628  40
  -1   6   7 16.3902 4.64387  66
  -1  -6   7 12.1775 3.58672  70
  -1  -6   7 10.2292 4.26441  60
   1  -6  -7 10.9239 2.56206  10
  -1   6   7 14.5351 5.47482  62
  -1  -6   7 15.3857 4.01492  64
  -1   6   6 101.735 9.64342  62
   1  -6  -6 92.3471 7.54351  10
  -1  -6   6 88.3936 8.90224  60
  -1  -6   6 103.111 8.59287  70
   1  -6  -6 102.669 8.91528  48
   1   6  -6 89.8172 7.36022  40
  -1  -6   6 101.563 8.70374  64
  -1   6   6 95.7597 9.21790   1
  -1   6   6 108.057 9.13001  66
   1   6  -6 100.164 8.63966  14
  -1   6   5 1.85433 3.97025  66
   1  -6  -5 1.65623 3.08048  48
   1   6  -5 1.98483 2.55175  14
  -1   6   5-0.26129 3.50276   1
  -1  -6   5 0.96913 3.08224  60
  -1  -6   5 0.90467 2.72369  70
  -1  -6   5 0.40479 2.94177  64
  -1   6   5-1.47480 4.84899  62
  -1   6   4 41.1781 5.63539  66
  -1   6   4 48.7906 4.95116  31
   1   6  -4 51.5288 4.78955  14
  -1   6   4 44.7663 5.51102   1
  -1  -6   4 49.0858 5.11270  60
  -1  -6   4 49.7221 4.79112  70
  -1   6   4 42.8495 6.54611  62
   1   6  -4 44.2769 4.89646  61
  -1  -6   4 48.9076 5.11411  64
   1  -6  -4 48.2152 5.01759  49
   1   6  -3 39.9169 3.97084  14
  -1   6   3 36.8862 4.54794  66
  -1   6   3 35.2802 4.62888   1
  -1   6   3 32.0113 4.56315  65
  -1  -6   3 40.3489 4.23235  64
  -1  -6   3 36.7144 3.92077  70
   1   6  -3 37.2520 4.24321  61
  -1   6   3 41.8319 5.77548  62
  -1  -6   3 38.6216 4.22327  60
  -1   6   2 21.2528 4.59771  62
   1   6  -2 13.9761 3.06484  61
  -1  -6   2 20.1921 2.73347  70
   1  -6  -2 20.6232 3.32786   5
   1   6  -2 18.6269 3.09547   6
  -1  -6   2 22.3990 3.05284  60
  -1   6   2 15.2192 3.52910  65
  -1  -6   2 20.8690 3.02317  64
  -1  -6   1 20.6477 2.84871  64
   1  -6  -1 20.9970 3.14684  64
  -1   6   1 21.5448 3.76774  65
   1   6  -1 21.4773 3.37238  65
   1   6  -1 26.3307 3.26936  61
  -1   6   1 20.2144 4.19528  62
  -1   6   1 18.1173 3.03689  16
   1  -6  -1 18.5405 3.12772   5
   1   6  -1 26.1448 3.37780   6
   1  -6   0 259.318 19.3238  17
  -1   6   0 257.148 19.3374  16
   1   6   0 272.044 19.4764  65
   1  -6   0 264.778 19.2983   5
  -1  -6   0 261.970 19.2647   5
   1   6   0 297.022 19.4683   6
  -1   6   0 272.366 19.5059  65
   1  -6   0 261.541 19.3337  64
  -1  -6   0 261.897 19.0378  64
   1   6   0 269.638 19.2593  61
  -1   6   0 259.318 19.3978  62
  -1   6  -1 3.85690 2.97361  65
   1   6   1 2.55668 2.85965  65
   1  -6   1 2.20229 2.52934  64
  -1   6  -1 3.75368 2.78666  16
  -1  -6  -1 2.81998 2.40521  68
   1   6   1 2.37573 2.50946   6
  -1  -6  -1 2.51777 2.41102   5
   1  -6   1 4.72636 2.56056  70
  -1   6  -1 2.91752 1.97873  69
   1   6   1 1.35032 1.91275  61
   1   6   1 1.63538 3.02317  62
   1  -6   1 3.66735 1.93756  60
   1  -6   2 0.47394 2.32434  60
  -1   6  -2-0.68072 2.38603  69
   1  -6   2 1.17737 2.56167  70
   1   6   2 3.23049 2.39593   6
  -1   6  -2 3.95289 2.84522  16
  -1  -6  -2-0.13406 2.47031  68
  -1   6  -2 1.96506 2.85209  65
   1  -6   2 2.89356 2.55376  64
  -1  -6  -2 0.38144 2.44372   5
  -1  -6  -2 0.57724 2.04368  63
   1   6   2 3.77087 3.49020  62
   1   6   2 2.45674 3.71783  33
   1   6   2 4.45660 2.85352  31
  -1  -6  -3 732.138 50.5705  63
   1  -6   3 710.992 50.5777  64
   1  -6   3 719.909 50.6110  70
  -1  -6  -3 737.689 50.7017  68
  -1   6  -3 699.620 50.7525  69
   1   6   3 683.763 53.8771  33
   1   6   3 690.747 50.6653  31
  -1   6  -3 726.748 50.6959  16
   1   6   3 719.431 50.8605   1
   1   6   3 717.265 50.7615  62
   1  -6   3 695.832 50.6861  60
   1  -6   4 47.7573 4.74830  64
   1  -6   4 38.9670 4.75871  70
  -1  -6  -4 42.4499 4.73693  68
  -1   6  -4 38.8628 4.76096  69
   1   6   4 44.5330 5.00044  31
  -1   6  -4 40.9255 4.82396  16
  -1   6  -4 43.5485 4.67060  14
   1   6   4 35.2552 5.10977   1
   1   6   4 42.3933 5.65447  62
   1  -6   4 36.7250 4.78299  60
   1  -6   5 741.909 52.0673  64
   1  -6   5 735.908 52.1753  70
  -1  -6  -5 759.000 52.3580  68
  -1   6  -5 736.852 52.2743  14
   1   6   5 719.645 52.2878  31
   1   6   5 716.255 52.5259   1
   1  -6   5 662.229 52.3493  60
   1   6   5 776.121 52.4821  62
   1  -6   6 112.797 10.5216  60
  -1  -6  -6 116.909 8.98083  10
   1  -6   6 126.277 10.1827  70
  -1  -6  -6 121.032 10.2570  68
   1   6   6 123.326 10.6617   1
   1  -6   6 124.437 9.90520  64
  -1   6  -6 127.550 10.2097  14
  -1   6  -6 110.173 8.78150  35
   1   6   6 104.227 10.0876  31
   1   6   6 125.800 10.6894  62
   1   6   7 4.46739 4.03557   1
   1   6   7 1.27843 4.59734  62
  -1  -6  -7 1.08887 2.19086  10
   1   6   7-1.53905 3.59289  31
   1  -6   7-2.02874 3.37233  70
  -1   6  -7 0.65440 3.27991  14
  -1  -6  -7-3.26594 3.32883  68
  -1   6  -7 1.54611 1.89402  35
   1  -6   7 3.74368 3.78431  60
  -1   6  -8-0.39011 3.63550  14
   1  -6   8-0.33128 4.02059  70
   1   6   8 1.07546 4.77068  62
  -1   6  -8-0.76977 2.07962  35
   1   6   8-2.07462 3.74805  31
   1  -6   8 0.43449 3.98904  60
  -1  -6  -8-0.41548 2.44821  10
   1   6   8 4.64880 4.14537   1
  -1  -6  -8-2.44450 4.53418   4
  -1  -6  -9 54.3523 5.31130  10
   1   6  11 0.45950 5.93593   9
   1   7 -12-0.84811 1.65303  36
   1  -7 -12-0.36009 2.10189  23
   1  -7 -11 4.73782 2.99744  23
   1   7 -11 0.30353 2.32299  41
   1  -7 -10 18.5516 4.64309  23
   1   7 -10 24.9218 3.26331  41
   1   7  -9 0.38703 2.42228  41
   1  -7  -8 2.16135 4.26146   4
  -1   7   8 5.24022 4.32579   1
  -1  -7   8 1.67129 3.61573  64
  -1   7   8 2.96354 3.58791  70
  -1   7   8 5.64255 5.31347  62
   1  -7  -8 2.98762 2.54680  10
  -1  -7   8 2.97777 4.39321  60
  -1   7   8-1.11720 6.56351   9
  -1   7   7 1.55352 4.16555   1
   1  -7  -7 3.08232 3.46381  48
   1   7  -7 1.61900 2.03198  40
  -1   7   7 1.18512 3.98231  66
  -1  -7   7 1.40348 3.42838  70
  -1   7   7 4.53836 4.83336  62
   1  -7  -7 0.63023 2.25239  10
  -1  -7   7-1.48316 3.91773  60
  -1  -7   7 5.09800 3.44705  64
  -1   7   6 31.5981 5.15660   1
   1  -7  -6 26.4314 4.51245  48
   1   7  -6 27.9066 3.10872  40
  -1  -7   6 28.4467 4.49996  64
  -1  -7   6 26.2980 4.22282  70
  -1  -7   6 23.4054 4.62266  60
   1  -7  -6 32.5405 3.34047  10
  -1   7   6 29.4055 5.80649  62
  -1   7   6 36.5147 5.26043  66
   1   7  -5 14.9976 3.27215  14
  -1   7   5 13.4177 4.04936   1
  -1  -7   5 8.40022 3.55720  60
  -1  -7   5 15.6161 3.41543  70
  -1   7   5 14.8909 4.15199  66
  -1  -7   5 20.8981 3.69370  64
  -1   7   5 20.2208 5.37837  62
   1  -7  -4 4.88644 2.95369  49
   1   7  -4 2.93050 2.36627  14
  -1   7   4 1.38923 3.77926  66
  -1   7   4 2.33617 3.37901   1
  -1  -7   4 2.48313 2.73444  70
  -1  -7   4 3.66190 3.07172  60
  -1  -7   4 1.27069 2.95474  64
   1   7  -4 1.74098 2.78839  61
  -1   7   4 2.00764 4.97324  62
  -1  -7   3 58.4110 5.54684  64
   1   7  -3 54.6600 5.53035  61
  -1   7   3 55.3120 6.77440  62
  -1  -7   3 56.2540 5.54949  60
  -1   7   3 56.0252 5.74265  66
  -1   7   3 59.1889 5.90945  65
   1   7  -2 24.9690 3.46680   6
   1  -7  -2 21.2050 3.49488   5
  -1  -7   2 19.0283 3.32783  60
  -1   7   2 25.0363 4.11532  65
  -1  -7   2 20.8198 3.31609  64
  -1   7   2 27.7578 4.89303  62
   1   7  -2 17.3567 3.28164  61
   1   7  -1 26.9661 3.51370   6
   1  -7  -1 24.9951 3.58935   5
   1   7  -1 28.5349 3.48767  61
  -1   7   1 25.3215 4.42803  62
  -1   7   1 21.3820 3.30193  16
   1   7  -1 22.1227 3.56101  65
   1  -7  -1 23.2903 3.47810  64
  -1   7   1 20.4872 3.97211  65
  -1  -7   1 23.5949 3.12736  64
   1   7   0 32.0205 3.74586   6
   1  -7   0 26.0588 3.64934   5
  -1  -7   0 27.7156 3.58875   5
   1   7   0 26.4289 3.35428  61
  -1   7   0 26.0613 4.25258  62
  -1   7   0 28.8504 4.14395  65
   1   7   0 26.6136 3.81334  65
   1  -7   0 30.9655 3.69933  64
  -1   7   0 28.1831 3.78680  16
   1  -7   0 27.5688 3.56415  17
   1   7   1 294.638 20.4635   6
   1  -7   1 278.348 20.3373  17
  -1   7  -1 272.998 20.3913  16
   1   7   1 295.634 20.5420  65
  -1  -7  -1 260.839 20.3789  68
   1   7   1 279.614 20.1349  61
   1  -7   1 285.373 20.3794  64
  -1   7  -1 273.313 20.4910  65
  -1  -7  -1 271.898 20.3222   5
  -1  -7  -2 399.431 29.1626   5
  -1   7  -2 428.023 29.2753  16
   1  -7   2 414.901 29.1479  64
  -1   7  -2 398.998 29.1629  65
  -1  -7  -2 421.335 29.2162  68
   1  -7   2 413.109 29.1204  70
   1   7   2 397.695 29.0814   6
   1   7   2 395.922 29.1930  31
   1   7   2 390.523 32.4573  33
  -1  -7  -2 380.252 28.9999  63
   1   7   2 415.191 29.1764  62
   1  -7   2 400.199 29.0217  60
   1   7   3 163.540 12.5038  62
   1   7   3 140.589 15.1831  33
   1   7   3 168.269 12.3122  31
  -1  -7  -3 155.611 12.1574  68
   1  -7   3 161.077 12.1210  70
   1  -7   3 147.432 12.0586  64
  -1   7  -3 155.843 12.3032  16
   1  -7   3 146.028 12.1337  60
   1   7   3 158.252 12.5065   1
  -1   7  -4 98.4828 9.16588  61
   1   7   4 112.272 9.82723  62
   1   7   4 111.679 9.44974  31
   1  -7   4 107.566 9.26149  70
  -1  -7  -4 124.140 9.46371  68
   1  -7   4 118.192 9.31103  64
  -1   7  -4 114.685 9.30457  14
  -1   7  -4 116.217 9.45037  16
   1  -7   4 102.082 9.39009  60
   1   7   4 107.968 9.66522   1
   1   7   5 89.4226 8.64520  62
   1   7   5 89.8662 8.10698  31
   1  -7   5 96.4249 8.03151  70
  -1  -7  -5 99.0441 8.14247  68
  -1   7  -5 86.4816 7.87111  14
   1  -7   5 82.3510 7.76708  64
   1   7   5 83.7743 8.31866   1
   1  -7   5 72.8563 8.12240  60
   1   7   6 97.6307 8.94240   1
   1   7   6 92.9476 9.06920  62
  -1  -7  -6 87.2776 6.99317  10
   1   7   6 84.5295 8.29957  31
   1  -7   6 97.2090 8.31662  70
  -1  -7  -6 89.0464 8.23247  68
  -1   7  -6 82.4006 8.14407  14
   1  -7   6 96.3510 8.08803  64
  -1   7  -6 80.8033 6.74913  35
   1  -7   6 79.7235 8.57604  60
   1  -7   7 1.16968 4.05770  60
  -1  -7  -7 0.37622 2.18956  10
   1   7   7-0.33649 4.59780  62
  -1   7  -7 3.05279 3.25684  14
  -1   7  -7 2.81743 1.92345  35
   1   7   7 4.49655 3.62132  31
   1  -7   7 7.58535 3.79092  70
   1   7   7 1.15684 4.06025   1
   1   7   8 35.8801 6.06014   1
  -1  -7  -8 45.8357 6.19141   4
  -1   7  -8 43.4235 5.74365  14
  -1   7  -8 38.7103 3.76695  35
   1   7   8 21.6845 5.07020  31
   1  -7   8 37.8724 5.57616  70
   1  -7   8 25.8182 5.89048  60
  -1  -7  -8 39.5536 4.10782  10
   1   7   8 45.5165 6.73984  62
   1   7  10 2.14864 6.74319   9
  -1   8  12 0.79990 3.98233   9
   1  -8 -12-0.54777 3.34319  19
   1  -8 -12-0.31413 2.07003  23
   1   8 -12-0.19344 1.49582  36
   1  -8 -11 0.48482 2.75778  23
   1   8 -11 0.28751 2.18239  41
   1  -8 -10 7.30867 3.81351  23
  -1   8  10 2.10119 6.53452   9
   1   8 -10 15.3466 2.77843  41
   1  -8  -9 31.8951 6.22261  23
  -1   8   9 3.46348 7.68415   9
  -1  -8   8 0.43850 4.38302  60
   1  -8  -8 3.63676 2.57903  10
  -1   8   8 7.79381 5.22858  62
   1   8  -8 2.66797 2.43601  40
  -1   8   8 2.68044 4.23070   1
   1  -8  -8 8.85591 4.66212   4
  -1  -8   8 0.69188 3.64731  64
  -1   8   8 5.33170 3.60687  70
  -1   8   8 1.13912 6.65193   9
   1   8  -7 11.1949 2.48013  40
  -1   8   7 8.51583 4.35680   1
  -1   8   7 10.8389 5.45252  62
   1  -8  -7 11.7755 2.64870  10
  -1  -8   7 5.86378 4.25035  60
   1  -8  -7 8.00298 3.72934  48
  -1  -8   7 11.0305 3.95445  64
   1   8  -6 3.32286 1.95703  40
  -1   8   6-2.47514 4.12960   1
  -1  -8   6 3.30837 3.39721  64
  -1  -8   6 2.02928 3.58852  60
   1  -8  -6 3.06490 2.15927  10
  -1   8   6-0.97963 5.13322  62
   1  -8  -6 1.29095 3.02590  48
  -1   8   5 31.1380 5.13712   1
  -1   8   5 41.3332 6.28319  62
   1   8  -5 39.3649 4.62711  61
   1  -8  -5 41.1934 3.64533  10
  -1  -8   5 38.0866 5.00231  60
   1   8  -5 34.7055 3.31660  20
  -1  -8   5 45.4359 4.91438  64
  -1  -8   4 511.507 39.1051  60
   1   8  -4 564.999 38.9091  14
   1  -8  -4 543.865 39.0124  49
  -1   8   4 533.204 39.4068  62
   1   8  -4 528.355 39.0016  61
  -1  -8   4 558.149 38.9788  64
   1   8  -3 73.6041 6.65799  61
  -1   8   3 66.2432 7.72995  62
  -1  -8   3 72.5886 6.60611  64
  -1   8   3 69.4957 6.87990  65
  -1  -8   3 75.3513 6.76923  60
   1   8  -2 17.6982 3.44051   6
   1  -8  -2 16.8679 3.41587   5
  -1   8   2 15.9005 4.03588  65
  -1  -8   2 21.0852 3.29445  64
  -1  -8   2 18.6286 3.21519  60
  -1   8   2 15.4141 4.76832  62
   1   8  -2 18.7295 3.38573  61
   1  -8  -1 87.8402 7.34445  64
  -1  -8   1 86.1012 7.06224  64
   1   8  -1 97.4387 7.54333   6
   1  -8  -1 85.1543 7.36011   5
   1   8  -1 86.8310 7.29879  61
  -1   8   1 84.0532 7.99721  62
  -1   8   1 74.6973 7.23024  16
   1   8  -1 91.2361 7.53190  65
  -1   8   1 77.7938 7.85319  65
   1  -8   0 195.597 14.7379  64
   1   8   0 204.586 14.9069   6
   1  -8   0 186.946 14.7527   5
  -1  -8   0 198.243 14.7577   5
   1   8   0 200.602 14.6816  61
  -1   8   0 189.720 15.0116  65
   1   8   0 209.396 14.9732  65
   1  -8   0 191.501 14.7335  17
  -1   8   0 189.657 14.7757  16
  -1   8  -1 54.4079 5.53528  16
   1  -8   1 49.7544 5.25945  17
   1   8   1 61.8870 5.49224   6
  -1  -8  -1 53.1619 5.30097   5
  -1   8  -1 57.8855 5.94031  65
   1   8   1 52.1925 5.66094  65
  -1  -8  -1 48.9442 5.25056  68
   1  -8   1 50.7283 5.37914  64
   1  -8   2 581.938 41.8341  70
  -1  -8  -2 608.652 41.9420  68
   1   8   2 592.054 41.8679   6
   1  -8   2 590.101 41.8860  64
   1   8   2 548.278 45.5427  33
   1   8   2 578.284 41.8096  62
   1   8   2 619.219 42.0917  65
  -1   8  -2 580.152 41.9089  65
  -1   8  -2 575.112 41.9685  16
  -1  -8  -2 568.589 41.8856   5
  -1   8  -3 128.255 10.2979  16
   1   8   3 123.433 10.2546  31
   1   8   3 119.431 13.4602  33
   1  -8   3 124.311 10.1054  70
  -1  -8  -3 121.712 10.0433  68
   1  -8   3 143.425 10.2484  64
   1  -8   3 107.361 10.0262  60
   1   8   3 121.986 10.3909  62
   1   8   4 385.767 27.5613   1
   1   8   4 399.133 32.0361  33
   1   8   4 383.091 27.2784  31
   1  -8   4 372.044 27.0894  64
  -1   8  -4 366.760 27.2125  16
  -1   8  -4 396.097 27.2573  14
  -1  -8  -4 384.337 27.2017  68
   1  -8   4 397.983 27.1919  70
   1   8   4 354.375 27.3291  62
  -1   8  -4 320.503 27.0103  61
   1  -8   4 339.921 27.1918  60
   1  -8   5 25.8165 4.09048  64
   1   8   5 26.1627 4.44741  31
   1  -8   5 27.2946 4.14217  70
   1   8   5 22.8316 5.13110  62
   1  -8   5 23.5887 4.55247  60
  -1  -8  -5 21.8225 2.79155  10
   1   8   5 29.2986 4.77857   1
   1   8   5 23.7930 3.03232  44
  -1   8  -5 25.3910 4.06547  14
  -1   8  -5 23.1843 2.65536  35
  -1  -8  -5 25.7578 4.06673  68
   1  -8   6 277.980 24.6339  60
  -1  -8  -6 310.881 23.2400  10
   1   8   6 304.661 24.4559  31
   1  -8   6 355.096 24.5249  70
   1   8   6 332.807 25.0140   1
   1  -8   6 348.855 24.5089  64
   1   8   6 314.433 23.1280  44
  -1   8  -6 324.453 23.1199  35
   1   8   6 369.373 24.9847  62
  -1   8  -6 346.911 24.6775  14
   1   8   7 32.6166 5.87919   1
   1   8   7 33.6571 6.02360  62
  -1  -8  -7 30.0145 3.63042  10
   1   8   7 28.5872 5.07470  31
   1  -8   7 34.8010 5.23386  70
  -1   8  -7 31.3507 5.09072  14
   1  -8   7 33.0251 4.83595  64
  -1   8  -7 32.8844 3.38027  35
   1  -8   7 13.7858 5.12885  60
   1   8   8 13.2676 4.76917   1
  -1  -8  -8 19.0368 4.85011   4
   1   8   8-1.70207 7.44771   9
  -1   8  -8 18.4024 4.30205  14
  -1   8  -8 15.7129 2.66269  35
   1   8   8 22.0222 5.73094  62
   1  -8   8 8.72760 4.16231  70
   1  -8   8 8.20063 4.90719  60
   1   8   8 12.0430 4.28862  31
  -1  -8  -8 14.4181 3.08737  10
   1   8   9 1.14496 7.15365   9
  -1   8  -9 35.1859 3.61026  35
   1   8  10 0.51875 6.40410   9
   1   8  12-2.88785 4.09445   9
   1   9 -12 0.68477 1.37891  36
   1   9 -11 0.62533 1.98995  41
   1  -9 -11 3.04729 2.44586  23
   1   9 -10-0.22895 2.70168  41
   1  -9 -10 7.40579 3.41185  23
   1   9  -9 7.92184 2.70759  41
   1  -9  -9 3.21316 3.58393  23
   1  -9  -8 23.8666 3.34490  10
   1  -9  -8 15.5591 4.47778  23
   1   9  -8 20.8944 3.14333  40
   1  -9  -7 6.64752 3.46808  23
   1   9  -7 12.6511 2.62697  40
  -1   9   7 5.66990 5.48485  62
   1  -9  -7 13.8994 2.81178  10
  -1  -9   7 14.5633 4.26044  64
   1  -9  -7 7.29135 4.08627  48
  -1   9   7 0.54210 6.89646   9
  -1  -9   7 7.38361 4.34286  60
   1   9  -6 4.41456 2.12357  40
  -1  -9   6 9.11440 3.64914  64
  -1   9   6-0.69362 5.06651  62
   1  -9  -6 2.29137 2.19343  10
  -1   9   6 1.45574 6.30576   9
   1  -9  -6 4.83823 3.63122  48
  -1  -9   6 2.88501 3.86081  60
  -1  -9   5 3.05546 3.07245  64
   1   9  -5 0.26688 2.90350  61
  -1   9   5-6.39236 5.09469  62
   1  -9  -5-1.56132 1.98721  10
  -1  -9   5-1.84284 3.03933  60
  -1   9   5 2.12191 5.62040   9
   1   9  -5 0.08365 1.57645  20
  -1  -9   4 1.54873 2.93718  60
   1   9  -4-1.93039 2.82594  61
  -1   9   4 1.32068 4.80745  62
   1  -9  -4 1.64718 3.00935  49
  -1  -9   4 3.70100 3.09327  64
  -1   9   3 72.2639 7.17808  65
   1   9  -3 71.6447 6.88457  61
  -1   9   3 71.4760 7.94066  62
   1  -9  -3 70.9223 6.99862   5
  -1  -9   3 78.7684 7.03515  60
  -1  -9   3 78.3059 6.81046  64
  -1  -9   2 62.9457 5.71864  64
  -1   9   2 53.1557 6.85415  62
   1   9  -2 59.7486 5.95874  61
   1   9  -2 63.1404 5.90384   6
   1  -9  -2 62.2742 6.04715   5
  -1   9   2 58.5668 6.49702  65
  -1  -9   2 54.5785 5.65742  60
   1  -9  -1 7.83086 3.14226   5
  -1  -9   1 7.72306 2.98033   5
   1   9  -1 10.8600 3.22886   6
   1   9  -1 8.93879 2.82703  61
  -1   9   1 10.0603 2.95676  16
   1  -9  -1 8.90513 2.93928  64
  -1   9   1 5.20328 3.78518  65
   1   9  -1 10.7405 3.43630  65
   1  -9   0 24.5583 3.74004   5
  -1  -9   0 21.2599 3.55330   5
   1   9   0 26.3951 3.64742   6
   1   9   0 21.5509 3.99386  65
  -1   9   0 26.4631 4.55128  65
   1  -9   0 17.2367 3.49690  64
   1  -9   0 15.9738 3.43143  17
  -1   9   0 13.5383 3.55380  16
   1   9   0 19.9456 3.22584  61
   1  -9   1 280.839 21.2522  64
   1  -9   1 277.750 21.1901  17
  -1   9  -1 287.651 21.3399  16
  -1  -9  -1 278.298 21.2257   5
   1  -9   1 283.993 21.2748   5
   1   9   1 320.617 21.4815   6
  -1  -9  -1 288.022 21.3244  68
   1   9   1 291.823 21.4823  65
  -1   9  -1 288.349 21.5234  65
  -1   9  -2 20.0470 3.93314  16
   1   9   2 24.3927 6.21728  33
   1   9   2 20.4118 3.88384  65
  -1   9  -2 18.8633 4.34864  65
   1  -9   2 17.4776 3.67139  64
  -1  -9  -2 16.3268 3.54503   5
   1   9   2 20.1383 3.53134   6
   1  -9   2 22.1809 3.71904  70
  -1  -9  -2 18.8963 3.45040  68
  -1  -9  -3 34.1716 4.10233  68
  -1  -9  -3 30.7669 4.26920   5
   1   9   3 36.5702 7.20584  33
   1  -9   3 21.7732 4.09119  70
   1   9   3 27.3686 4.77991  62
  -1   9  -3 19.5783 4.10915  61
   1  -9   3 29.9650 4.21505  64
  -1   9  -3 27.6559 4.47652  16
   1  -9   4 27.6614 4.61791  60
   1   9   4 33.7905 4.85952  31
   1   9   4 41.5505 7.80856  33
   1  -9   4 41.3534 4.79344  70
  -1  -9  -4 39.0250 4.54423  68
  -1   9  -4 34.1068 4.70098  16
   1   9   4 37.9113 5.39374  62
  -1   9  -4 32.2896 4.68942  61
   1  -9   4 35.2231 4.68342  64
   1  -9   5 3.02608 3.59108  60
  -1  -9  -5 7.85018 2.24900  10
   1   9   5 15.3244 3.99278  31
   1  -9   5 13.9467 3.64943  70
   1   9   5-1.71171 5.40251   9
   1  -9   5 13.0116 3.64849  64
   1   9   5 7.37983 2.51263  44
  -1   9  -5 8.86491 3.11244  14
   1   9   5 7.53531 4.46909  62
  -1   9  -5 8.03459 1.92013  35
   1  -9   6 28.1179 5.31591  60
  -1  -9  -6 32.6688 3.64729  10
   1   9   6 40.6085 5.39484  31
   1  -9   6 40.2015 5.11809  70
   1  -9   6 44.5296 5.15044  64
   1   9   6 31.4813 3.71770  44
   1   9   6 35.8643 5.92921  62
  -1   9  -6 32.2515 3.36296  35
  -1   9  -6 33.3170 4.89748  14
   1  -9   7 9.24171 4.70900  60
   1   9   7-1.08433 6.89487   9
   1   9   7 6.71151 4.38917   1
  -1   9  -7 8.06991 3.64675  14
  -1   9  -7 7.17276 2.18500  35
   1  -9   7 8.86855 3.97026  70
   1  -9   7 7.29181 3.66303  64
  -1  -9  -7 6.75391 2.57067  10
   1   9   7 5.99385 3.76961  31
   1   9   7 6.54061 5.05299  62
   1   9   8 1.72470 7.38935   9
  -1  -9  -8 0.14575 2.59940  10
  -1   9  -8 2.55731 2.29029  35
  -1   9  -9 17.5145 2.79353  35
  -1   9  -9 16.4458 2.86441  41
  -1  10  11 1.37587 4.75019   9
   1  10 -11-0.16331 1.78460  41
   1  10 -10 0.54271 2.43714  41
   1  10  -9 2.00214 2.55899  41
   1 -10  -9-0.57635 2.68268  10
   1  10  -8-1.90728 2.52800  40
   1 -10  -8 0.59418 2.66186  10
  -1  10   7 105.923 10.2311  62
   1 -10  -7 108.689 7.90226  10
  -1 -10   7 105.781 9.37230  64
   1  10  -7 93.7943 7.58624  40
   1 -10  -7 63.4712 8.93300  48
  -1 -10   7 75.6539 9.65770  60
  -1  10   6 6.22581 5.32454  62
   1 -10  -6 4.82424 2.39672  10
  -1 -10   6 6.54809 3.57925  64
   1  10  -6 3.74252 2.25131  40
  -1 -10   6 7.26969 4.20952  60
   1 -10  -6 9.20102 3.78560  48
  -1  10   5-0.32270 4.70795  62
   1  10  -5 0.58647 2.98860  61
   1 -10  -5-2.92057 2.19384  10
   1  10  -5-0.36001 1.61461  20
  -1 -10   5 10.6962 3.64099  64
  -1 -10   5 1.32267 3.47884  60
  -1 -10   4 83.3321 6.99335  64
   1  10  -4 73.5945 6.80770  61
  -1  10   4 71.6127 8.00221  62
   1 -10  -4 64.1453 5.61217  10
  -1 -10   4 63.2945 6.79233  60
   1  10  -4 63.9289 5.37135  20
   1 -10  -4 71.3625 6.94348  49
  -1  10   3 194.826 15.8194  65
   1  10  -3 201.372 15.7821  61
  -1  10   3 202.292 16.2909  62
   1 -10  -3 194.243 15.7661   5
  -1 -10   3 218.968 15.6137  64
  -1 -10   3 196.272 15.6859  60
   1  10  -2 5.50402 3.20439   6
  -1  10   2 1.88431 4.66587  62
   1  10  -2 5.48219 3.00018  61
   1 -10  -2 6.62883 3.24796   5
  -1 -10   2 8.07575 2.88976  60
  -1  10   2 8.02432 3.72882  65
  -1 -10   2 7.15388 2.86447  64
  -1 -10   1 518.735 39.2550   5
   1 -10  -1 554.199 39.3539   5
   1  10  -1 577.178 39.5115   6
   1  10  -1 543.111 39.2844  61
  -1 -10   1 528.976 39.1997  60
  -1  10   1 521.982 39.5343  65
   1  10  -1 585.946 39.4510  65
   1 -10   0 29.6871 4.05664   5
  -1 -10   0 27.0179 3.97730   5
   1  10   0 28.7194 4.14120   6
   1  10   0 24.0317 4.27333  65
  -1  10   0 29.0467 4.79078  65
   1 -10   0 20.6036 3.89746  64
   1 -10   0 28.2908 3.91912  17
  -1  10   0 20.0455 4.04038  16
   1  10   0 21.0081 3.47489  61
   1 -10   1 322.678 22.8277  64
   1 -10   1 287.101 22.6765  17
  -1  10  -1 299.585 22.8605  16
  -1 -10  -1 312.245 22.8161   5
   1 -10   1 311.339 22.8467   5
   1  10   1 320.237 22.9206   6
  -1  10  -1 312.416 23.0565  65
   1  10   1 315.216 23.0464  65
  -1 -10  -1 293.045 22.7658  68
   1 -10   2 36.6143 4.82221  64
   1  10   2 49.9678 8.22258  33
  -1  10  -2 39.4553 4.92451  16
   1 -10   2 38.4608 4.68765  17
  -1 -10  -2 37.4656 4.80409   5
   1  10   2 38.7049 4.75817   6
  -1  10  -2 40.0621 5.26953  65
  -1 -10  -2 40.7127 4.66445  68
  -1 -10  -3 80.0393 7.20824   5
  -1  10  -3 62.7753 6.96486  61
   1 -10   3 77.0546 7.00329  70
  -1 -10  -3 77.0096 6.90593  68
   1  10   3 68.3136 10.1837  33
  -1  10  -3 64.7029 7.08760  16
   1 -10   3 73.0761 6.98366  64
   1  10   4 31.3213 5.00873  62
  -1  10  -4 20.8480 4.07931  61
   1 -10   4 27.8343 4.13410  64
   1 -10   4 26.0177 4.12388  70
  -1  10  -4 22.6320 4.31441  16
  -1 -10  -4 18.8286 2.78194  10
   1  10   4 24.0573 6.66431  33
   1 -10   5 49.1415 5.51781  64
   1 -10   5 43.9727 5.49360  70
   1  10   5 37.4877 4.12979  44
  -1  10  -5 41.2870 5.24509  14
   1  10   5 56.1861 6.33190  62
  -1 -10  -5 40.9522 4.02709  10
   1 -10   5 33.7471 5.61000  60
  -1  10  -5 38.9821 3.76652  35
   1 -10   6 198.431 14.5892  64
   1 -10   6 198.283 14.6255  70
   1  10   6 167.933 12.9746  44
  -1  10  -6 181.753 14.5111  14
   1  10   6 200.388 15.1018  62
  -1 -10  -6 177.560 13.1040  10
   1 -10   6 138.571 14.5608  60
  -1  10  -6 165.692 12.8625  35
   1 -10   7 235.411 17.8556  64
   1  10   7 221.790 16.2663  44
  -1  10  -7 218.590 16.1756  35
   1  10   7 221.168 18.2803  62
  -1 -10  -7 226.689 16.4276  10
  -1  10  -7 234.226 18.1281  14
   1 -10   7 250.970 18.0624  70
  -1 -10  -8 40.1907 4.53481  10
  -1  10  -8 43.7664 4.21479  35
  -1 -10  -9 24.5383 3.67913  10
  -1  10  -9 29.6036 3.37500  35
   1  10  11-1.35420 4.73850   9
   1  11 -11-0.07281 1.68638  41
  -1  11  10 1.30104 5.90834   9
   1  11 -10-0.20217 2.14736  41
   1  11  -9 1.20749 2.45197  41
   1 -11  -9 0.55484 2.55096  10
   1  11  -8 23.3275 3.20140  40
   1 -11  -8 12.8755 3.22646  10
   1  11  -7 11.9742 2.75398  40
   1 -11  -7 9.65434 2.82397  10
  -1  11   6 22.9791 6.09853  62
   1 -11  -6 23.7922 3.33769  10
  -1 -11   6 32.0596 4.92082  64
   1 -11  -6 14.7766 4.68492  48
   1  11  -6 26.3195 3.16214  40
  -1 -11   6 15.7763 4.70555  60
  -1  11   5 15.4479 5.63495  62
   1 -11  -5 18.7117 3.00102  10
   1  11  -5 14.8916 2.60645  20
  -1 -11   5 23.0697 4.44227  64
  -1 -11   5 13.1978 4.49671  60
  -1 -11   4 19.4303 4.34537  60
   1 -11  -4 25.7418 3.01936  10
  -1 -11   4 29.6554 4.39313  64
   1  11  -4 0.59003 4.18948  61
  -1  11   4 28.6538 5.58341  62
   1  11  -4 25.6276 2.60907  20
  -1  11   4 4.41526 6.03211   9
   1 -11  -4 23.5461 4.30680  49
   1  11  -3 94.7419 7.79052  61
  -1  11   3 102.920 8.62771  62
   1 -11  -3 95.7773 6.50075  10
  -1 -11   3 99.0666 7.70444  64
  -1 -11   3 88.0175 7.70872  60
   1  11  -3 85.4644 6.22193  20
  -1  11   3 107.375 8.21705  65
   1 -11  -3 102.735 8.10124   5
   1  11  -2 0.24933 3.01190   6
  -1 -11   2 4.02632 3.25199   5
   1 -11  -2 2.74243 3.24836   5
   1  11  -2-0.49134 2.76146  61
  -1  11   2 1.59867 3.57413  65
  -1 -11   2 4.45997 2.72634  60
   1  11  -1 13.3804 3.28698  61
   1  11  -1 17.7393 3.58918   6
   1 -11  -1 18.1547 3.68207   5
  -1 -11   1 10.3618 3.42557   5
   1  11  -1 18.3353 3.88615  65
  -1  11   1 16.5804 4.20975  65
   1 -11   0 530.200 37.3401  64
   1  11   0 508.694 37.2303  61
  -1 -11   0 534.462 37.4296   5
   1 -11   0 528.764 37.4690   5
  -1  11   0 456.939 37.3145  16
   1  11   0 545.555 37.5969   6
   1  11   0 537.677 37.5930  65
  -1  11   0 496.899 37.6406  65
   1  11   1 164.919 12.9826   6
  -1  11  -1 153.507 13.1498  65
   1  11   1 160.758 13.1047  65
   1 -11   1 162.086 12.7542  17
  -1  11  -1 161.024 13.0562  16
  -1 -11  -1 166.672 12.9457   5
   1 -11   1 158.473 12.8851   5
  -1 -11  -1 153.465 12.7915  68
   1 -11   1 162.390 12.8215  64
  -1 -11  -2 1.71859 3.01449   5
   1 -11   2 4.83168 3.23088   5
  -1  11  -2 1.77026 3.31706   6
  -1 -11  -2 1.18190 2.66307  68
   1  11   2 2.43317 2.79580   6
   1 -11   2-2.02002 3.00891  17
  -1  11  -2-0.26457 3.49583  16
  -1  11  -2-0.25108 3.25228  61
  -1  11  -2 1.96790 3.52414  65
   1 -11   2-0.23243 3.13062  64
   1  11   2-1.14502 4.60571  33
   1  11   3 57.5126 9.90873  33
  -1 -11  -3 57.8607 4.98213  10
   1 -11   3 57.6268 6.19302  17
  -1  11  -3 66.7777 6.66516  16
  -1  11  -3 56.9554 6.41411  61
  -1 -11  -3 46.7807 6.17973   5
   1 -11   3 70.3976 6.41552  64
  -1  11  -4 0.29293 3.12902  61
  -1  11  -4 1.24532 3.63382  16
  -1 -11  -4 1.06484 2.02576  10
   1  11   4 0.89298 5.76784   9
   1 -11   4 0.26195 3.24301  70
   1 -11   4-0.83206 3.30732  64
   1  11   4-1.31775 4.38414  33
  -1 -11  -5 38.5675 3.79284  10
  -1  11  -5 32.4548 3.47172  35
   1 -11   5 38.9234 5.33642  64
   1  11   5 30.6596 3.90230  44
   1 -11   5 34.5799 5.07474  70
  -1  11  -5 34.1232 5.04080  14
   1  11   5 32.0725 5.67491  62
  -1 -11  -6 17.9760 3.08395  10
  -1  11  -6 19.5879 2.69643  35
   1 -11   6 10.9374 4.07487  64
   1 -11   6 19.5202 4.55352  70
   1  11   6 14.4872 3.22711  44
  -1  11  -6 16.4097 4.03877  14
   1  11   6 14.2656 5.25770  62
  -1  11  -7 2.86327 2.19896  35
  -1 -11  -7 6.40473 2.69306  10
   1  11   7 3.26521 2.88410  44
  -1 -11  -8 75.8515 6.79398  10
  -1  11  -8 79.5850 6.49245  35
  -1  11  -9 4.50927 2.19915  35
  -1 -11  -9 2.58966 2.60854  10
   1  11  10-1.28279 5.27951   9
  -1  12  11 0.25323 3.81834   9
   1  12 -11 0.50251 1.42540  41
   1 -12 -11 1.14229 1.55494  25
   1  12 -10 0.73695 2.04769  41
   1  12  -9 15.9020 2.80648  41
   1 -12  -9 12.4538 2.84119  10
   1  12  -8 30.5500 3.52489  40
   1 -12  -8 23.0788 3.66757  10
  -1  12   7 1.15819 6.94652   9
   1 -12  -7 7.45091 2.93729  10
   1  12  -7 8.82262 2.64408  40
   1  12  -6 103.279 7.34175  40
  -1  12   6 119.351 10.5052  62
  -1 -12   6 96.9578 9.01730  64
   1 -12  -6 110.245 7.61054  10
   1 -12  -6 63.8008 8.78603  48
  -1 -12   6 70.7900 9.29253  60
  -1  12   5 1.43513 5.29898  62
   1  12  -5-0.34543 3.48019  61
  -1 -12   5 1.88866 3.43989  64
   1 -12  -5 2.57549 2.33622  10
   1  12  -5 3.81628 1.89974  20
  -1  12   5 1.04453 7.05120   9
  -1 -12   5-1.51360 3.93761  60
  -1  12   4 9.02176 5.35538  62
   1  12  -4 0.64496 3.52660  61
  -1 -12   4 12.9362 3.70846  64
   1 -12  -4 6.43580 2.35500  10
   1 -12  -4 6.38841 3.40562  49
  -1 -12   4 2.98654 3.48212  60
   1  12  -4 8.01897 1.92461  20
   1 -12  -3 5.35560 2.19684  10
  -1  12   3 0.09256 3.30058  45
  -1  12   3-4.28548 3.97572  65
  -1 -12   3 2.24989 3.11356  64
   1  12  -3-2.67033 3.28686  61
  -1 -12   3 3.47009 2.86320  60
   1  12  -3 2.08748 1.59226  20
   1 -12  -3-1.19964 3.35675   5
   1 -12  -2 1.09758 1.87356  10
  -1  12   2-0.08678 3.10311  45
   1  12  -2 0.08615 1.33209  39
   1  12  -2 2.27746 1.42934  22
  -1  12   2 5.53939 3.52526   6
   1 -12  -2 3.90461 3.24777   5
  -1 -12   2 6.38365 3.23089   5
   1  12  -2 1.08712 2.89517  61
  -1  12   2 7.75783 3.94424  65
   1  12  -2 2.53680 1.93298  29
  -1  12   1 4.07637 3.78016  65
   1  12  -1 5.16285 1.51746  22
   1  12  -1 8.98499 3.10408  61
   1  12  -1 5.00229 3.05739   6
   1 -12  -1 4.48961 3.27292   5
  -1 -12   1 5.10144 3.34146   5
  -1  12   1 5.83971 3.62107   6
   1  12  -1 5.29025 2.25197  29
   1  12   0 2.62210 2.06567  29
   1  12   0 0.81485 1.35561  22
  -1  12   0-0.31788 3.03870  45
   1  12   0 2.27557 2.74991  61
   1  12   0 5.23282 3.36521   6
  -1  12   0 3.35041 3.47885   6
   1 -12   0 2.56478 2.99734   5
  -1 -12   0 1.51050 3.06793   5
  -1  12   0 1.82498 3.31068  16
  -1  12   0 6.28896 4.06352  65
   1 -12   0 6.09985 3.15563  64
   1  12   1 61.9908 6.15071   6
  -1  12  -1 45.3742 5.84320   6
  -1  12  -1 47.7093 6.28206  65
   1 -12   1 48.1129 5.72559  64
   1 -12   1 46.2173 5.55044  17
  -1  12  -1 54.8725 5.95834  16
   1  12   1 53.8218 4.78392  29
  -1 -12  -1 45.8227 5.57763  68
   1 -12   1 53.8330 5.91869   5
  -1 -12  -1 62.8043 6.04524   5
  -1 -12  -2 0.09832 1.88967  10
   1  12   2 3.13529 1.91920  29
  -1  12  -2 1.12107 3.31288  61
   1  12   2-1.27858 4.41511  33
   1 -12   2-0.74277 2.93579  17
  -1  12  -2 0.29751 3.23760  16
  -1  12  -2 1.42053 3.55699   6
   1 -12   2 3.25501 3.10715   5
  -1 -12  -2 0.54882 3.07111   5
   1 -12   2 2.84997 3.33088  64
  -1  12  -3 27.1444 4.73266  61
   1  12   3 24.3208 6.99190  33
  -1 -12  -3 27.5797 3.19656  10
   1 -12   3 26.7440 4.31452  17
  -1  12  -3 31.3469 4.99785  16
  -1 -12  -3 31.9043 4.72347   5
   1 -12   3 27.1645 4.68749  64
  -1 -12  -4 126.164 8.65949  10
   1 -12   4 141.046 10.3970  64
   1  12   4 144.903 16.3094  33
  -1  12  -4 125.984 10.5269  16
   1 -12   5 6.53084 3.59705  70
   1  12   5 3.73789 2.75369  44
  -1  12  -5 6.88049 3.47623  14
   1 -12   5 5.26024 3.86123  64
   1  12   5 0.52567 6.55070   9
  -1 -12  -5 4.32417 2.32568  10
  -1  12  -5 3.40273 2.01442  35
   1 -12   6 6.75994 4.02695  70
   1  12   6 7.13524 4.62799  62
  -1 -12  -6 3.16473 2.56876  10
   1  12   6 2.52502 2.94958  44
  -1  12  -6 4.55077 2.16940  35
  -1  12  -6-1.11816 3.46644  14
   1 -12   6 8.08622 4.06045  64
   1  12   6 0.56161 6.51921   9
  -1 -12  -7 29.8185 3.75924  10
  -1  12  -7 26.8959 3.37343  35
   1  12   7 35.7363 3.98000  44
   1  12   8-0.55813 6.85242   9
  -1 -12  -8 4.56971 2.67359  10
  -1  12  -8-0.11272 2.13442  35
  -1 -12  -9 14.0153 2.85167  10
  -1  12  -9 14.8086 2.50767  35
  -1  12 -10-0.24760 1.86235  41
   1  12  11 1.49715 3.84809   9
   1  12  11 1.95491 1.22431  58
  -1  13  10 0.68255 4.96905   9
   1  13 -10 0.08171 1.80319  41
   1 -13  -9-0.12117 2.29409  10
   1  13  -9 0.10602 2.18972  41
   1 -13  -8-0.27920 2.55730  10
   1  13  -8 1.58121 2.38384  40
   1 -13  -7 21.2651 3.35853  10
   1  13  -7 18.4806 3.16558  40
   1 -13  -6 2.86649 2.56543  10
   1  13  -6-0.59109 2.45967  40
  -1 -13   5 175.585 11.9010  64
  -1  13   5 151.132 12.4454  62
   1 -13  -5 85.1494 11.0593  48
  -1 -13   5 112.351 11.6226  60
   1  13  -5 144.567 9.68519  20
   1 -13  -5 152.668 10.0293  10
   1 -13  -4 11.2077 2.59281  10
   1 -13  -4 6.94236 3.81693  49
   1  13  -4 0.69794 3.29929  61
  -1 -13   4 4.24706 3.64911  64
   1  13  -4 10.2492 2.07540  20
  -1  13   3 8.81885 4.29085  65
  -1 -13   3 14.7500 3.94534   5
   1  13  -3 9.68069 2.00582  20
  -1  13   3 0.10160 3.51184  45
   1 -13  -3 10.3036 2.39456  10
   1  13  -3 8.11504 3.37971  61
   1  13  -2 1.62917 2.16152  29
  -1  13   2 0.19221 3.34215  45
   1  13  -2 2.99732 3.01753  61
  -1  13   2 1.99719 3.74955  65
   1 -13  -2 0.92863 3.51024   5
  -1 -13   2-2.66496 3.25632   5
  -1  13   2 1.54708 3.35438   6
   1 -13  -2 1.65504 2.14115  10
   1  13  -2 0.09643 1.49796  22
   1 -13  -1 28.8433 3.23975  10
   1  13  -1 23.3951 4.11892  61
  -1  13   1 24.3207 5.00869  65
   1  13  -1 30.1869 3.43007  29
   1 -13  -1 28.0683 4.62677   5
  -1 -13   1 26.8307 4.50297   5
  -1  13   1 25.1432 4.58003   6
   1  13  -1 24.9405 2.74299  22
   1  13   0 31.3410 2.94377  22
   1  13   0 31.3687 4.72446   6
  -1  13   0 30.2606 4.97537   6
   1 -13   0 41.2334 4.96494   5
  -1 -13   0 35.0893 4.81077   5
  -1  13   0 31.2519 5.40660  65
   1 -13   0 28.9369 4.50172  64
   1  13   0 34.1964 3.64751  29
  -1  13   0 31.3368 4.70526  61
  -1 -13   0 32.6621 4.66200  68
   1  13   1 48.5695 4.59339  29
  -1  13  -1 45.2897 5.82215   6
  -1 -13  -1 37.6007 5.38998   5
   1 -13   1 48.8877 5.76561   5
  -1  13  -1 43.5623 5.71366  61
  -1  13  -1 49.1148 6.00478  65
   1 -13   1 47.5122 5.58671  64
  -1 -13  -1 45.2689 4.22725  10
  -1  13  -1 37.8330 5.69656  16
  -1  13  -2 224.558 19.0367   6
   1  13   2 210.991 24.3262  33
   1  13   2 244.054 17.9483  29
  -1 -13  -2 248.635 19.1097   5
   1 -13   2 279.243 19.3352   5
  -1  13  -2 220.271 18.9880  61
   1 -13   2 258.635 19.1794  64
  -1 -13  -2 236.405 17.7100  10
   1 -13   2 265.353 18.9529  17
  -1  13  -2 239.539 19.1829  16
  -1 -13  -3-1.84631 2.15865  10
  -1  13  -3 0.35382 3.75097  16
   1 -13   3 2.87781 3.40265   5
   1  13   3 8.87663 5.28705  33
  -1  13  -3 1.65566 3.31906  61
   1 -13   3-2.14600 3.54448  64
  -1  13  -4 7.16089 3.74870  16
  -1  13  -4-0.35027 3.58779  61
   1 -13   4-1.31809 3.54926  64
  -1  13  -4 3.53926 1.94773  35
  -1 -13  -4 0.99350 2.21255  10
   1  13   4 3.09489 5.15053  33
   1 -13   5 11.5965 4.23267  64
  -1 -13  -5 10.8505 2.71128  10
   1  13   5 12.4853 3.23788  44
  -1  13  -5 9.51462 2.36515  35
  -1  13  -5 11.6413 3.92953  14
  -1  13  -6 10.4315 2.43728  35
  -1 -13  -6 6.78091 2.70343  10
   1  13   6 6.33858 3.16062  44
  -1  13  -7 2.85611 2.20575  35
  -1 -13  -7 3.58414 2.64504  10
   1  13   7 0.77849 2.89157  44
  -1  13  -8 2.58064 2.07027  35
  -1 -13  -8 0.41130 2.46880  10
  -1  13  -9 26.8327 2.97964  35
  -1 -13  -9 25.0331 3.31484  10
   1  13  10 1.00872 4.49623   9
  -1  13 -10 0.58560 1.69185  41
   1  14 -10-0.27989 1.56305  41
  -1  14   9-1.22597 5.42270   9
   1  14  -9 0.28705 2.32057  41
   1 -14  -9 11.0141 2.40321  10
   1  14  -8 2.87513 2.37522  40
   1 -14  -8 0.39338 2.51157  10
   1  14  -7 64.5195 5.80818  40
   1 -14  -7 66.8126 6.05310  10
   1  14  -6 4.66934 2.46504  40
   1 -14  -6 1.30208 2.69204  10
   1  14  -5 12.7897 2.45126  20
  -1 -14   5 11.1242 4.11162  64
   1 -14  -5 14.9471 2.96815  10
  -1 -14   4-1.80133 3.70553   5
   1  14  -4 3.76781 1.95373  20
   1  14  -4-0.37237 3.38816  61
   1 -14  -4-1.48704 3.88457  49
   1 -14  -4 6.28339 2.55160  10
   1  14  -3 12.6258 3.89348  61
  -1 -14   3 15.6899 4.16576   5
   1 -14  -3 16.5632 2.76978  10
   1  14  -3 13.9169 2.35309  20
  -1  14   3 13.2588 4.63511  65
   1  14  -2-1.04816 1.61257  22
   1 -14  -2 0.96475 2.21991  10
  -1  14   2-0.10516 3.49049  45
  -1  14   2 2.38265 3.70288   6
  -1 -14   2 0.32597 3.36285   5
   1 -14  -2 0.33951 3.53035   5
  -1  14   2 1.09267 4.10232  65
   1  14  -2-0.64792 2.36320  29
   1  14  -2 0.97846 3.15636  61
  -1  14   1 30.1737 4.63532  45
  -1  14   1 44.5639 6.00641  65
  -1  14   1 37.3762 5.47728   6
   1 -14  -1 32.1519 5.36608   5
  -1 -14   1 47.3886 5.58650   5
   1  14  -1 36.5080 5.00572  61
   1  14  -1 40.3069 4.31906  29
   1 -14  -1 40.1881 3.98543  10
  -1  14   0-1.03514 3.41461   6
   1 -14   0-1.28336 3.47808   5
  -1 -14   0 3.77805 3.47430   5
   1  14   0 0.80444 2.27627  29
  -1  14   0 3.29511 3.07831  61
   1  14   0 0.49189 1.48131  22
  -1  14   0-0.70343 4.02763  65
  -1 -14  -1 10.7988 2.50826  10
   1  14   1 18.6997 2.92450  29
  -1  14  -1 7.98760 4.15996   6
   1 -14   1 17.7119 4.13785   5
  -1 -14  -1 11.9184 3.91962   5
  -1  14  -1 9.58735 3.83420  61
  -1  14  -1 14.4715 4.52603  65
   1 -14   1 13.0924 3.86936  64
  -1  14  -1 16.3350 3.55937  45
   1  14   2 1.54816 4.73790  33
   1  14   2 0.95041 2.11818  29
  -1  14  -2 1.04278 3.80855   6
   1 -14   2 0.33221 3.56170   5
  -1 -14  -2 3.33563 3.30070   5
  -1  14  -2-0.33961 3.40405  61
  -1 -14  -2-0.59334 2.12899  10
   1 -14   2-2.50009 3.35051  64
   1  14   3 1.59815 5.33617  33
   1 -14   3 14.5883 4.11686   5
  -1  14  -3 0.35876 3.83025  61
   1 -14   3 5.63227 3.63260  64
  -1 -14  -3 7.59440 2.43030  10
   1  14   4 115.243 15.8154  33
  -1  14  -4 131.402 10.3607  14
   1 -14   4 119.078 10.2433  64
  -1 -14  -4 122.205 8.60212  10
   1 -14   4 111.363 10.2993   5
  -1  14  -4 115.137 8.31847  35
  -1 -14  -5-0.13888 2.54924  10
   1  14   5 1.47837 2.97734  44
   1  14   5-1.14347 6.87929   9
  -1  14  -5 3.11982 2.14460  35
  -1 -14  -6 19.9335 3.30778  10
   1  14   6 18.7860 3.51696  44
  -1  14  -6 17.3699 2.85320  35
  -1 -14  -7 16.9024 3.09999  10
   1  14   7 17.0147 3.37408  44
  -1  14  -7 15.4683 2.74276  35
  -1 -14  -8 0.64280 2.40493  10
  -1  14  -8-0.09992 2.01374  35
  -1  14  -9 17.3504 2.27103  35
  -1 -14  -9 11.9382 2.55927  10
  -1  14 -10-0.06245 1.51034  41
   1  15 -10 0.11400 1.34609  41
   1  15  -9-0.33437 1.83358  41
   1 -15  -8 6.94654 2.52464  10
   1  15  -8 8.79059 2.35608  40
   1 -15  -7 91.1210 7.66144  10
   1  15  -7 93.1997 7.48400  40
   1 -15  -6 38.6582 4.19652  10
  -1  15   6 29.1880 4.16424  44
   1  15  -6 37.5578 4.05875  40
   1 -15  -5 14.4792 3.08668  10
   1  15  -5 17.2493 2.66989  20
   1 -15  -4 0.97850 2.45429  10
  -1 -15   4-3.78450 3.69576   5
   1  15  -4-0.33676 1.95185  20
   1  15  -3 46.9386 6.09434  61
  -1 -15   3 54.4072 6.40967   5
   1 -15  -3 47.4088 4.64193  10
  -1  15   3 40.5401 6.36583  65
   1  15  -3 44.5722 4.27435  20
   1 -15  -2 21.2964 4.71540   5
  -1  15   2 11.4226 4.28221   6
  -1 -15   2 17.9791 4.29841   5
   1 -15  -2 16.6122 2.98110  10
   1  15  -2 20.2631 3.15566  29
  -1  15   2 19.6268 5.12700  65
   1  15  -2 18.9024 4.28230  61
   1  15  -1 2.91977 1.70039  22
   1  15  -1-1.40206 2.42651  29
   1 -15  -1 1.77504 2.30232  10
   1  15  -1 2.60121 3.20399  61
  -1  15   1-5.40905 4.26361  65
  -1  15   1-1.75058 3.72770  45
  -1  15   1 0.37313 3.81895   6
  -1 -15   1 3.45078 3.60294   5
   1 -15  -1-0.71621 3.63529   5
  -1  15   0-0.38165 3.93856  65
  -1 -15   0 1.38193 3.32973   5
  -1  15   0 2.63214 3.89594   6
   1 -15   0-2.11248 3.70549   5
   1  15   0 2.79845 2.64396  29
  -1  15   0 3.50074 3.69387  45
  -1  15  -1 17.6194 4.50877  61
  -1  15  -1 21.1502 4.85983   6
  -1 -15  -1 26.0106 4.71225   5
   1 -15   1 23.2101 4.58979   5
   1  15   1 28.3751 3.75370  29
   1  15   1 16.3919 6.97168  33
  -1 -15  -1 24.5525 3.35187  10
  -1  15  -1 31.7167 5.34548  65
  -1  15  -2 25.2009 5.05477  61
  -1  15  -2 23.3021 5.28631   6
  -1 -15  -2 36.4137 5.51876   5
   1 -15   2 40.5799 5.61936   5
   1  15   2 20.0446 9.15039  33
   1  15   2 38.1690 4.08736  29
  -1 -15  -2 33.6972 3.76811  10
   1 -15   2 36.2866 5.50676  64
   1 -15   3 27.4978 4.92971   5
   1 -15   3 34.5414 5.18010  64
  -1 -15  -3 32.0679 3.53124  10
   1  15   3 30.6327 8.92085  33
  -1  15  -4 1.54196 2.08926  35
  -1 -15  -4 2.33827 2.52253  10
   1  15   5 42.2146 4.68037  44
  -1  15  -5 41.0770 4.09043  35
  -1 -15  -5 42.1621 4.45455  10
   1  15   6 19.5914 3.65042  44
  -1  15  -6 22.8415 3.04129  35
  -1 -15  -6 26.9151 3.57596  10
   1  15   7 73.8008 6.53288  44
  -1  15  -7 75.8084 6.22594  35
  -1 -15  -7 75.9251 6.51963  10
  -1  15  -8 84.6304 6.34395  35
  -1 -15  -8 71.5156 6.52638  10
  -1  15  -9 770098. 53505.5  41
   1  16  -9 0.48984 1.59118  41
   1  16  -8 12.8339 2.29665  40
   1 -16  -8 5.29129 2.25409  10
   1  16  -7 0.20689 2.19395  40
   1 -16  -7 1.38044 2.37933  10
  -1  16   6 0.52289 2.77970  44
   1  16  -6 4.33504 2.50290  40
   1 -16  -6 1.78828 2.56267  10
   1 -16  -5 6.24577 2.68420  10
   1 -16  -4 2.27483 2.73487  10
   1  16  -4 10.5999 2.28412  20
   1 -16  -3 3.35669 2.56624  10
   1  16  -3 4.26911 2.09863  20
   1  16  -2 127.460 8.94779  20
   1  16  -2 125.465 10.7975  61
   1 -16  -2 137.175 11.2124   5
  -1 -16   2 155.204 11.3350   5
  -1  16   2 143.634 11.6253  65
   1  16  -2 133.928 9.61300  29
   1 -16  -2 152.665 9.43375  10
   1 -16  -1 38.8337 4.11484  10
  -1  16   1 21.1077 5.52718   6
   1 -16  -1 32.4997 5.62251   5
  -1 -16   1 34.7976 5.52033   5
  -1  16   1 36.2632 4.94175  45
   1  16  -1 37.4618 3.61526  22
  -1  16   1 35.5640 6.04551  65
   1  16  -1 34.8551 4.36758  29
  -1 -16   0 12.1105 2.86325  10
   1 -16   0 11.5205 2.84643  10
  -1  16   0 10.5681 4.53592  65
  -1 -16   0 10.3634 4.12867   5
   1 -16   0 13.5784 4.33231   5
  -1  16   0 11.6596 4.63895   6
   1  16   0 9.30277 2.94048  29
  -1  16   0 10.7254 3.96726  45
  -1  16  -1 24.8854 4.08883  45
  -1  16  -1 9.26411 4.35532   6
  -1 -16  -1 19.5102 4.48390   5
   1 -16   1 23.0059 4.81745   5
  -1 -16  -1 12.9871 2.95792  10
   1  16   1 14.9031 3.25980  29
   1  16   1 8.74491 6.35250  33
  -1  16  -1 16.1086 4.43405  61
  -1  16  -1 20.2111 4.83228  65
   1 -16   2 82.2435 7.70224   5
  -1 -16  -2 57.5847 7.28959   5
  -1  16  -2 37.5172 6.92089   6
  -1 -16  -2 76.2458 5.79672  10
  -1  16  -2 66.5726 7.36708  61
   1  16   2 56.1557 5.90857  29
   1  16   2 33.5149 11.0356  33
   1 -16   2 62.1192 7.23934  64
  -1 -16  -3 1.51252 2.53334  10
  -1 -16  -4 9.08435 2.70528  10
   1  16   4 4.59881 3.17418  44
  -1  16  -4 7.20233 2.26086  35
  -1 -16  -5 5.43872 2.73116  10
   1  16   5 6.63889 3.18015  44
  -1  16  -5 4.83226 2.12735  35
  -1 -16  -6 12.9596 2.95684  10
   1  16   6 10.9807 3.23455  44
  -1  16  -6 15.5154 2.52304  35
  -1 -16  -7 26.5577 3.50918  10
   1  16   7 28.5108 3.65845  44
  -1  16  -7 29.6993 3.17255  35
  -1  16  -8-1.40054 1.70975  35
  -1 -16  -8 3.41344 2.09340  10
  -1  16  -9 0.59467 1.64779  41
   1  17  -9 0.49433 1.32785  41
   1 -17  -8-1.89263 1.90373  10
   1  17  -8 1.25680 1.72854  40
   1 -17  -7 6.81841 2.35495  10
   1  17  -7 9.44376 2.27832  40
   1 -17  -6 21.8023 3.28352  10
   1  17  -6 24.4242 3.11971  40
  -1  17   6 20.7414 3.40050  44
   1 -17  -5 10.2533 2.79203  10
   1 -17  -4 8.31503 2.82187  10
   1  17  -4 9.99929 2.30684  20
   1 -17  -3 1.55818 2.54472  10
   1  17  -3-0.33952 2.04117  20
  -1  17   2 15.8267 3.33808  29
   1  17  -2 17.2863 2.70163  20
   1 -17  -2 22.5029 3.25732  10
   1  17  -2 16.2110 3.33760  29
   1 -17  -1 46.7907 4.82349  10
  -1  17   1 47.6289 5.55186  45
   1  17  -1 42.9716 5.10799  29
   1  17   0 9.64549 3.13737  29
  -1  17   0 19.1859 4.20864  45
   1 -17   0 15.3262 3.03876  10
  -1 -17   0 15.6097 3.07110  10
   1  17   1-0.57059 2.73105  29
  -1 -17  -1 2.60778 2.54024  10
  -1 -17  -2 83.8852 6.22893  10
   1  17   2 70.7350 6.52072  29
  -1 -17  -3 103.124 8.42070  10
  -1 -17  -4-1.93776 2.50921  10
   1  17   4 3.39790 3.03980  44
  -1  17  -4-0.43126 2.10332  35
  -1 -17  -5 23.0761 3.43530  10
   1  17   5 20.3319 3.61235  44
  -1  17  -5 25.5061 2.96697  35
  -1 -17  -6 5.49873 2.55945  10
   1  17   6 3.74137 2.83488  44
  -1  17  -6 3.81849 1.98023  35
  -1 -17  -7 2.40616 2.21978  10
   1  17   7 5.36691 2.51373  44
  -1  17  -7 7.21828 1.90691  35
  -1 -17  -8 23.7520 2.83790  10
   1  18  -8 0.18802 1.41786  34
   1 -18  -8 0.36248 1.48692  10
   1  18  -8 0.31407 1.47214  41
   1 -18  -7 19.7734 2.77035  10
   1  18  -7 22.5822 2.69598  40
   1 -18  -6 1.37185 2.26503  10
  -1  18   6-1.23110 2.51417  44
   1  18  -6-1.23754 2.08621  40
   1 -18  -5 1.26364 2.34770  10
  -1  18   5 0.81085 2.80358  44
   1 -18  -4 0.67106 2.38545  10
   1  18  -4-0.95886 2.00040  20
   1 -18  -3 15.3325 2.94587  10
   1  18  -3 11.5324 2.40127  20
   1  18  -2 3.67589 2.06483  20
  -1  18   2-1.11032 2.78789  29
   1 -18  -2 0.83719 2.63546  10
   1  18  -2 2.61914 2.70508  29
  -1  18   1-0.19274 2.74455  29
  -1 -18   1 1.10247 2.58510  10
   1 -18  -1 2.24091 2.66197  10
   1  18  -1 0.77138 2.78611  29
  -1  18   0-0.97861 2.79268  29
   1  18   0 0.77486 2.74665  29
  -1  18   0-0.70353 3.83341  45
   1 -18   0 0.98194 2.61206  10
  -1 -18   0 3.44728 2.60522  10
   1 -18   1 41.8920 4.55923  10
  -1 -18  -1 45.2773 4.45924  10
   1  18   1 43.2072 4.88254  29
  -1  18  -1 31.5023 4.71666  29
  -1 -18  -2 15.4882 2.95030  10
   1  18   2 12.7701 3.00333  29
  -1  18  -2 9.96674 3.19322  29
  -1 -18  -3 25.4994 3.42650  10
   1  18   3 19.9020 3.62624  44
  -1 -18  -4 1.05368 2.38867  10
   1  18   4 0.86175 2.95264  44
  -1 -18  -5 3.59295 2.38085  10
   1  18   5 3.55589 2.88491  44
  -1 -18  -6 11.1939 2.52467  10
   1  18   6 12.4918 2.88072  44
  -1 -18  -7 7.78673 2.11876  10
  -1 -18  -8 3.32111 1.55737  10
   1  19  -7 5.82828 1.49527  26
   1  19  -7 7.05022 1.70497  40
   1 -19  -6-1.07164 1.97473  10
   1  19  -6 3.54352 1.62857  26
   1  19  -6 0.57104 1.88820  40
  -1  19   6 3.47317 2.35293  44
   1 -19  -5-2.13857 2.22026  10
  -1  19   5-0.36222 2.64632  44
   1  19  -5 1.98941 2.08333  40
   1  19  -5 0.76002 1.62785  26
   1  19  -4 4.36224 1.92453  20
   1 -19  -4 9.85750 2.49763  10
   1  19  -4 5.45928 1.95369  26
   1  19  -3-2.04676 1.92151  20
   1 -19  -3-0.25963 2.50306  10
   1 -19  -2 18.8206 3.04882  10
   1  19  -2 13.7159 3.12342  29
   1  19  -2 14.7583 2.41893  20
  -1  19   2 10.9453 2.98028  29
  -1 -19   2 10.5102 2.98105  10
   1  19  -1 46.9606 4.37580  20
   1  19  -1 47.7533 5.20987  29
  -1  19   1 39.6378 5.16345  29
   1 -19  -1 52.0028 4.89503  10
  -1 -19   1 51.1431 4.90758  10
   1  19   0 0.93786 2.86493  29
  -1 -19   0 0.53423 2.48926  10
   1 -19   0 0.81490 2.56221  10
  -1  19   0-1.89605 2.87476  29
   1  19   1 7.33642 3.03121  29
  -1  19  -1 7.30190 3.07573  29
   1 -19   1 17.8621 3.12460  10
  -1 -19  -1 12.0790 2.81628  10
   1  19   2-1.21619 2.52972  29
  -1  19  -2-1.96920 2.68899  29
   1 -19   2 2.53297 2.51196  10
  -1 -19  -2 0.78659 2.47612  10
  -1 -19  -3 89.1947 6.89079  10
   1  19   3 73.9446 6.81973  44
  -1 -19  -4 18.4903 2.92329  10
   1  19   4 14.5302 3.16934  44
  -1 -19  -5 15.4390 2.72238  10
   1  19   5 12.9718 2.98022  44
  -1 -19  -6 5.62370 2.08432  10
   1  19   6 7.44801 2.38258  44
  -1 -19  -7 3.27267 1.61290  10
   1 -20  -6 3.15008 1.75093  10
   1  20  -6 1.29276 1.37221  26
  -1  20   6 3.97645 1.96536  44
   1  20  -6 7.07193 1.67511  40
   1 -20  -5 5.63156 2.07550  10
   1  20  -5 0.44963 1.47738  26
   1  20  -5 4.01696 1.88782  40
  -1  20   5 4.15906 2.37007  44
  -1  20   4 4.87109 2.60820  44
   1 -20  -4 2.48103 2.16888  10
   1 -20  -3 15.8619 2.75825  10
  -1 -20   3 12.4004 2.71410  10
   1  20  -3 12.6081 2.16289  20
   1 -20  -2 2.68527 2.40266  10
  -1  20   2 4.66278 2.45228  29
  -1 -20   2 3.60705 2.39281  10
   1  20  -2 0.38066 1.73740  20
  -1  20   1 3.25500 2.65532  29
  -1 -20   1-1.59998 2.39380  10
   1 -20  -1 0.24960 2.32694  10
   1  20  -1 1.75748 1.72710  20
   1  20   0-1.38852 2.68463  29
  -1  20   0 1.58005 2.72516  29
   1  20   0-1.57616 1.78585  20
   1 -20   0 3.89895 2.34989  10
  -1 -20   0-0.61876 2.35957  10
  -1  20  -1-2.06959 2.67759  29
   1 -20   1-0.87457 2.39668  10
  -1 -20  -1 0.61342 2.30111  10
   1  20   2 0.18309 2.56913  44
  -1 -20  -2 0.71932 2.28596  10
  -1  20  -2-0.97553 2.37689  29
   1 -20   2 1.09679 2.28804  10
   1  20   3 0.27109 2.52041  44
   1 -20   3 2.09038 2.29690  10
  -1 -20  -3 0.68678 2.17086  10
   1  20   4 19.1906 2.91559  44
  -1 -20  -4 13.0093 2.53594  10
   1  20   5 7.30403 2.31702  44
  -1 -20  -5 0.18696 1.93673  10
  -1 -20  -6 12.0139 2.03359  10
   1  21  -5 2.87753 1.57532  40
  -1  21   5 0.30777 1.90104  44
  -1 -21   5 3.53490 1.68312  10
   1 -21  -5 1.06063 1.64111  10
   1  21  -4 2.19360 1.72887  40
  -1  21   4 1.03176 2.16390  44
  -1 -21   4-1.41398 1.84048  10
   1 -21  -4 1.43023 1.81348  10
  -1 -21   3 34.9151 3.56603  10
   1 -21  -3 34.1026 3.54820  10
  -1  21   2 12.2251 2.75371  29
  -1 -21   2 16.1030 2.65423  10
   1 -21  -2 20.3562 2.73752  10
  -1 -21   1 32.8663 3.40906  10
   1 -21  -1 27.5349 3.33065  10
  -1  21   1 23.7353 3.62488  29
   1 -21   0 7.43366 2.33368  10
  -1 -21   0 7.86707 2.32568  10
  -1  21   0 5.09010 2.54632  29
   1  21   0 4.16958 1.74436  20
  -1  21  -1-1.50978 2.38548  29
   1 -21   1-2.52120 2.20072  10
  -1 -21  -1 1.94226 2.11306  10
   1  21   1-1.34355 1.60800  20
  -1  21  -2 1.53926 2.14927  29
  -1 -21  -2-4.27127 2.14503  10
   1 -21   2-2.53960 2.09387  10
  -1 -21  -3 2.43997 1.96688  10
   1 -21   3 0.29700 1.91608  10
   1  21   3 1.21112 2.19171  44
  -1 -21  -4 25.4202 2.89553  10
   1 -21   4 20.8014 2.82635  10
   1  21   4 28.0406 2.99362  44
  -1 -21  -5 8.16176 1.84415  10
   1 -21   5 5.41947 1.84216  10
  -1 -22   4 1.70425 1.46503  10
   1 -22  -4 2.46856 1.46410  10
   1  22  -4-0.55367 1.25212  55
   1  22  -4-0.58244 1.38862  40
  -1  22   4 0.68364 1.76366  44
  -1 -22   3 2.98297 1.64947  10
  -1  22   3 2.81276 1.99754  44
   1 -22  -3 0.23782 1.64954  10
   1  22  -3 0.12662 1.41469  55
  -1  22   2 0.33749 1.90029  29
   1  22  -2 2.82499 1.50085  55
  -1 -22   2 1.71164 1.80495  10
   1 -22  -2 5.72025 1.88791  10
   1 -22  -1 36.9818 3.44440  10
  -1 -22   1 43.6270 3.44300  10
  -1  22   0 2.94920 2.13530  29
  -1 -22   0-0.09108 1.84971  10
   1 -22   0 1.84709 1.92138  10
  -1  22  -1 2.98926 2.08287  29
   1 -22   1 2.99817 1.91647  10
  -1 -22  -1 1.87910 1.88054  10
  -1  22  -2 3.26577 2.07643  29
  -1 -22  -2 7.07537 1.98280  10
  -1 -22  -3 4.36136 1.73708  10
   1 -22   3 3.63379 1.74139  10
   1  22   3 5.86960 1.92094  44
  -1 -22  -4 1.34588 1.51188  10
   1 -22   4 3.07146 1.52666  10
   1  22   4 3.79922 1.69602  44
  -1  23   2 37.9584 2.89489  44
   1 -23  -2 47.7113 2.90859  10
  -1 -23   2 39.4625 2.87441  10
  -1  23   1 2.16434 1.76923  44
   1 -23  -1 6.97456 1.64286  10
  -1 -23   1 5.10210 1.61236  10
   1 -23   0 3.27030 1.62174  10
  -1 -23   0 5.20217 1.61339  10
   1 -23   1 4.79955 1.52261  10
  -1 -23  -1-0.41305 1.42446  10
   1 -23   2 3.50102 1.45328  10
  -1 -23  -2 1.73462 1.43050  10
   2   0 -12 4.16928 1.95873  36
   2   0 -12 2.14078 2.71920  23
   2   0 -11-0.66380 2.27399  36
   2   0 -10 42.7958 12.3187   8
   2   0 -10 95.6846 7.46267  36
   2   0  -9-0.37846 2.44411  36
   2   0  -9 4.16778 3.06089  43
   2   0  -9 5.45026 9.51636   8
  -2   0   8 5.30078 4.32731  66
  -2   0   8 6.47940 3.69662  70
   2   0  -8 4.29783 3.87067   2
   2   0  -8 4.68766 2.84295  43
   2   0  -8 3.34783 2.30779  41
  -2   0   8 9.59579 3.75006  64
   2   0  -8 8.73772 8.87941   8
  -2   0   7-0.57505 4.13576  66
  -2   0   7-1.30733 3.21885  70
   2   0  -7 2.83670 3.75488   4
   2   0  -7-1.81735 3.41159   2
   2   0  -7 1.01468 2.39543  43
   2   0  -7 1.77257 2.01150  41
   2   0  -7 0.46438 7.71296   8
  -2   0   7-1.82113 3.01752  64
  -2   0   6 137.479 10.9097  70
  -2   0   6 143.195 11.4755  66
   2   0  -6 120.428 10.9656   2
   2   0  -6 130.421 10.9198   4
  -2   0   5 3.54594 3.01539  70
   2   0  -5 3.69974 3.01939   4
   2   0  -5 1.98793 3.10127   2
  -2   0   5 6.68480 4.40620  66
   2   0  -4 25.1665 3.67164   4
   2   0  -4 27.7483 3.80657   2
  -2   0   4 26.3219 4.68609  66
  -2   0   3-0.83190 3.41981  62
   2   0  -3 0.24919 2.57637   2
   2   0  -3-1.44298 2.47601   4
   2   0  -2 585.022 40.8028  59
   2   0  -2 561.099 40.6659   2
   2   0  -2 579.565 40.5712   3
   2   0  -1-1.67237 2.36386  59
   2   0  -1-0.41910 2.29973   2
   2   0  -1-1.37661 1.90217   3
   2   0   0 5778.50 415.139  50
   2   0   0 6606.48 415.259  15
   2   0   0 6135.76 415.172  67
  -2   0   0 5895.03 414.955  68
   2   0   0 6026.17 415.159   2
   2   0   0 6069.29 415.233   3
  -2   0   0 5556.94 415.056  63
  -2   0  -1 2.52790 2.00305  63
  -2   0  -1 1.85757 2.14512  69
   2   0   1-0.35652 1.51367  70
   2   0   1 1.38379 2.20089  51
  -2   0  -1 1.32780 1.82139  68
   2   0   1 1.33445 2.55337  67
   2   0   1-0.43391 1.90269   3
   2   0   2 2309.54 156.355  51
  -2   0  -2 2267.71 156.552  18
  -2   0  -2 2156.46 156.114  14
  -2   0  -2 2263.00 156.370  63
   2   0   2 2238.62 156.242  67
   2   0   2 2261.49 156.308  66
   2   0   2 2124.56 156.247   3
  -2   0  -2 2306.18 156.410  69
   2   0   2 2223.51 156.058  70
  -2   0  -2 2259.71 156.307  68
   2   0   2 2351.00 156.527  60
   2   0   3-0.62519 2.36172  51
  -2   0  -3-1.50135 2.52424  18
  -2   0  -3 1.36583 2.06341  14
   2   0   3-0.50536 2.04597  70
  -2   0  -3 0.13289 2.43403  69
  -2   0  -3 0.25942 2.50493  68
   2   0   3 0.11937 2.89126  66
   2   0   3 0.70553 2.51451  67
   2   0   3 4.24874 2.80809  60
  -2   0  -3-0.96898 2.71257  63
  -2   0  -4 109.547 8.94383  14
  -2   0  -4 123.382 9.49409  63
  -2   0  -4 113.615 9.34524  68
   2   0   4 106.857 8.75684  70
  -2   0  -4 112.172 9.30862  69
   2   0   4 119.825 9.46625  60
   2   0   4 98.9652 8.92974  67
   2   0   4 114.511 9.23406  66
  -2   0  -5 2.40392 2.76875  14
   2   0   5-1.20181 2.70798  70
  -2   0  -5 4.93090 3.29792  69
  -2   0  -5 4.58618 3.33748  68
   2   0   5 0.18885 3.42098  66
  -2   0  -5 0.99473 3.09953   4
  -2   0  -5 1.58195 2.96583  63
   2   0   5 1.45815 3.20477  60
  -2   0  -6 157.674 13.8758  63
   2   0   6 178.368 13.7306  66
   2   0   6 148.632 13.8304  60
  -2   0  -6 159.904 13.7872  68
  -2   0  -7 2.09525 3.27047  63
   2   0   7 1.97420 3.84255  66
   2   0   7 1.06866 3.22080  60
  -2   0  -7-2.09284 3.55522  14
  -2   0  -7-2.40559 9.22714   8
   2   0   8 34.6276 5.40458  66
   2   0   8 24.7583 5.24326  60
  -2   0  -8 23.1986 5.13493  63
  -2   0  -9 6.71274 10.0521   8
  -2   0 -10-6.66932 10.3261   8
  -2   0 -11-1.58520 9.28998   8
   2   0  12 2.18705 4.01792  52
  -2   0 -12 0.77968 7.33791   8
   2  -1 -12 1.84012 1.82704  36
   2   1 -12-0.24756 1.90116  36
   2  -1 -12 1.74419 2.81791  23
   2   1 -12 2.89168 2.58684  23
   2   1 -11 3.67477 2.39579  36
   2  -1 -11 6.43949 2.41100  36
   2   1 -10 2.05593 3.03965  43
   2   1 -10 0.76157 2.60226  36
   2  -1 -10 2.62645 2.48774  36
   2   1 -10-3.65943 9.48448   8
   2  -1 -10-8.51114 10.0665   8
   2   1  -9 0.34864 3.00480  43
   2  -1  -9 4.04331 2.97552  43
   2   1  -9 4.83734 9.37010   8
   2  -1  -9-2.41536 9.68339   8
   2  -1  -9 1.00460 2.50938  36
  -2   1   8 51.7643 6.64040  66
  -2  -1   8 46.7872 6.43657  66
   2   1  -8 43.2699 4.46142  41
   2   1  -8 46.7740 4.73682  43
   2  -1  -8 47.5472 4.73875  43
  -2  -1   8 45.1120 5.88726  70
  -2   1   8 48.2414 6.03782  70
   2  -1  -8 15.8232 10.0313   8
   2   1  -8 52.9284 10.4525   8
  -2  -1   8 46.9372 5.87349  64
  -2   1   8 44.1519 5.93144  64
   2   1  -8 44.2942 6.06253   2
   2  -1  -8 49.1264 6.27441   2
  -2  -1   7 17.3089 4.67851  66
  -2   1   7 11.4043 4.80452  66
   2  -1  -7 8.88066 2.69468  43
   2   1  -7 12.2306 2.34504  41
   2   1  -7 12.6208 2.72414  43
   2  -1  -7 12.5713 2.36845  41
  -2  -1   7 8.71767 3.57322  64
   2  -1  -7 9.61163 3.98377   4
   2   1  -7 3.02212 3.59881   2
   2  -1  -7 10.0208 3.73281   2
  -2  -1   7 9.03051 3.50191  70
  -2   1   7 15.1452 3.78845  70
   2   1  -7 11.6049 8.23008   8
   2  -1  -7 16.7290 7.94342   8
  -2   1   6 10.6936 4.38781  66
  -2  -1   6 3.98218 4.12428  66
   2  -1  -6 6.07372 3.38122   4
   2   1  -6 5.68632 3.13351   2
   2  -1  -6 10.4422 3.42301   2
  -2  -1   6 4.20138 3.01593  70
  -2   1   6 4.99782 3.14323  70
  -2  -1   5 5.38106 4.23968  66
  -2   1   5 6.10482 4.33270  66
   2   1  -5 1.61342 3.05572   4
   2  -1  -5 3.76105 3.25453   4
   2   1  -5 2.77671 3.04324   2
   2  -1  -5 1.39728 2.93834   2
  -2  -1   5 4.47096 2.90784  70
  -2   1   4 457.355 32.0837  66
  -2  -1   4 454.331 32.0190  66
  -2  -1   4 435.701 31.7156  70
   2   1  -4 438.706 31.9604   2
   2  -1  -4 441.110 31.9358   2
   2   1  -4 447.107 31.7045   4
   2  -1  -4 435.449 31.7189   4
   2   1  -3 9.19686 2.74347   2
   2  -1  -3 7.64368 2.68955   2
   2   1  -3 5.75249 2.55734   4
  -2   1   3 7.83829 3.78770  62
  -2  -1   3 7.36421 3.17074  66
  -2  -1   3 3.87647 1.83974  60
  -2   1   2 52.6411 4.63559  65
   2   1  -2 56.0557 5.01499   2
   2  -1  -2 57.8746 5.12386   2
   2   1  -2 52.1700 4.60387   3
   2   1  -2 59.6635 5.16796  59
   2  -1  -2 52.6157 5.21331  59
   2   1  -1 1371.00 93.4819  50
   2  -1  -1 1295.03 93.5449  59
   2   1  -1 1369.76 93.5637  59
   2   1  -1 1394.18 93.4453   2
   2  -1  -1 1280.59 93.4277   2
   2   1  -1 1313.22 93.4202   3
   2  -1   0 49.1294 4.71731  67
   2  -1   0 51.1227 4.47483  50
   2   1   0 50.4032 4.59904  50
  -2   1   0 47.6255 4.80327  18
   2   1   0 57.0822 4.73698  15
   2  -1   0 56.4277 4.76710  15
  -2   1   0 49.7431 4.35193  69
  -2  -1   0 55.1238 4.31181  68
   2  -1   0 51.9859 4.63867   2
   2   1   0 54.5057 4.60510   2
   2   1   0 54.9138 4.49856   3
  -2   1   0 52.5774 4.16814  63
   2   1   0 48.0621 4.54061  30
  -2  -1  -1 17.2927 2.50194  68
  -2   1  -1 13.4759 2.22340  68
   2   1   1 21.6782 2.91631  67
   2  -1   1 13.8355 2.89704  67
   2  -1   1 17.7197 2.56429  32
   2  -1   1 14.7125 2.73109  51
  -2   1  -1 19.7303 2.98973  18
   2  -1   1 16.9515 2.32063  70
  -2  -1  -1 21.2825 2.76740  69
  -2   1  -1 14.0333 2.78777  69
   2  -1   1 15.7280 2.86408  60
   2   1   1 19.7860 2.49081   3
  -2   1  -1 11.5820 2.51331  63
  -2  -1  -1 17.8806 2.56638  63
   2  -1   1 15.7650 2.26325  64
   2   1   2 438.201 31.0559  67
   2  -1   2 442.036 31.1782  67
   2  -1   2 456.232 31.2300  66
   2   1   2 428.936 31.1551  66
   2  -1   2 434.529 30.9964  32
   2  -1   2 406.066 31.1672  51
   2   1   2 406.458 31.1493  51
   2   1   2 439.155 31.0929   3
  -2   1  -2 449.394 31.4772  18
  -2   1  -2 431.605 30.9923  14
  -2  -1  -2 459.323 31.0103  14
  -2   1  -2 440.370 31.2913  69
   2  -1   2 444.487 30.9803  70
  -2  -1  -2 445.899 31.2643  69
  -2  -1  -2 435.668 31.2007  68
  -2   1  -2 437.815 31.1360  68
   2  -1   2 453.413 31.3987  60
  -2   1  -2 438.924 31.2160  63
  -2  -1  -2 454.769 31.2906  63
   2   1   3 173.675 13.8166  51
  -2  -1  -3 193.700 13.9704  18
  -2   1  -3 176.005 13.6247  14
  -2   1  -3 193.075 14.0803  18
  -2  -1  -3 194.393 13.7302  14
   2   1   3 190.354 14.1567  60
   2  -1   3 189.674 14.1355  60
   2  -1   3 193.392 13.8548  67
   2   1   3 183.825 13.5807  67
   2  -1   3 191.505 13.9304  66
   2   1   3 180.941 13.8430  66
  -2   1  -3 182.815 13.8944  63
  -2  -1  -3 174.101 13.9104  63
  -2   1  -3 178.043 13.8386  68
   2  -1   3 184.497 13.5722  70
  -2  -1  -3 175.765 13.8820  68
  -2   1  -3 187.905 13.9432  69
  -2  -1  -3 184.552 13.8349  69
  -2   1  -4 6.28309 3.19046  68
  -2  -1  -4 12.6240 3.46773  68
   2  -1   4 3.08174 3.39280  66
   2   1   4 6.36444 3.32662  66
  -2  -1  -4 1.37357 2.59147  14
  -2   1  -4 1.45745 2.46020  14
   2  -1   4 3.66742 2.63716  70
  -2   1  -4 17.6002 3.63761  69
  -2  -1  -4 19.3802 3.86841  69
   2   1   4 3.76527 3.03405  60
   2  -1   4 9.06247 3.48432  60
  -2   1  -4 7.01412 3.24203  63
  -2  -1  -4 11.8101 3.87834  63
  -2  -1  -5 27.2933 4.41628  68
  -2   1  -5 30.3926 4.42157  68
   2  -1   5 23.7768 4.33930  66
   2   1   5 25.8788 4.27671  66
   2  -1   5 29.6234 3.78852  70
  -2   1  -5 25.7969 4.27151  69
  -2  -1  -5 26.4679 4.21748  69
  -2  -1  -5 30.4739 4.20628  14
  -2   1  -5 31.5244 3.90759  14
  -2   1  -5 29.8515 4.16895   4
  -2  -1  -5 29.7224 4.19162   4
  -2   1  -5 22.0859 4.13277  63
  -2  -1  -5 31.7773 4.49154  63
   2  -1   5 27.9289 4.48827  60
   2   1   5 23.6090 4.45314  60
  -2   1  -6 3.22267 2.87929  69
   2  -1   6 7.92855 2.98830  70
   2  -1   6 13.2093 3.83162  66
  -2  -1  -6 13.1754 3.49690  68
   2   1   6 6.45423 3.55997  66
  -2   1  -6 9.21950 3.43719  68
  -2   1  -6 3.45507 2.79015  63
  -2  -1  -6 2.80837 2.86768  63
   2  -1   6 5.70587 3.36002  60
   2   1   6 10.0568 3.57032  60
  -2   1  -6 8.74149 3.30543  14
  -2  -1  -6 5.93754 3.47501  14
  -2   1  -7 9.96280 3.82530  14
  -2  -1  -7 11.9617 3.87599  68
   2  -1   7 17.3647 4.24148  66
   2   1   7 20.9884 4.38410  66
  -2   1  -7 12.4373 4.17935  63
  -2  -1  -7 16.7126 4.11251  63
   2  -1   7 14.0786 4.45861  60
   2   1   7 15.5337 3.97086  60
   2  -1   7 17.2160 3.71252  70
  -2  -1  -7 2.87607 9.51924   8
  -2   1  -7 3.86173 9.07512   8
  -2   1  -8 30.6237 5.49167  63
  -2  -1  -8 30.0231 5.84939  63
  -2   1  -8 3.91867 10.0046   8
  -2  -1  -8 6.66670 10.2449   8
   2  -1   8 28.0592 5.49747  60
   2   1   8 22.0382 5.13727  60
  -2   1  -8 46.1580 6.18523  14
   2  -1   8 38.1723 5.66874  66
   2   1   8 47.4564 5.80135  66
  -2   1  -9-3.05717 10.2806   8
  -2  -1  -9-0.60602 10.6546   8
  -2   1 -10-7.28405 9.85050   8
  -2  -1 -10-1.80116 9.22546   8
  -2   1 -11-0.52868 9.07452   8
  -2  -1 -11 3.12710 8.76302   8
  -2   1 -12-5.45969 7.53101   8
  -2  -1 -12 1.14648 7.18366   8
   2   1  12 3.94253 4.04733  52
   2  -1  12-0.64302 3.76837  52
   2   2 -12 2.13659 1.82739  36
   2  -2 -12-0.43694 2.09603  23
   2  -2 -11 34.4913 3.90157  36
   2   2 -11 41.8197 4.09384  36
   2   2 -10 13.2765 9.87246   8
   2  -2 -10 2.39771 10.0686   8
   2   2 -10 15.7880 3.36764  43
   2   2 -10 12.9654 3.02932  36
   2  -2 -10 16.4185 2.98909  36
   2   2  -9-4.20711 9.14619   8
   2  -2  -9-1.79764 9.65611   8
   2  -2  -9-0.37483 2.48338  36
   2   2  -9 2.68856 2.98719  43
   2   2  -9-1.40887 2.45637  41
   2  -2  -8 1.82428 2.83262  43
   2   2  -8 3.72512 2.38333  41
   2   2  -8 0.10818 2.78482  43
   2  -2  -8 1.72103 2.30329  36
  -2  -2   8 0.90680 3.26508  70
  -2   2   8-3.17784 3.65114  70
  -2   2   8 6.20493 4.50995  66
   2   2  -8-0.35572 3.44305   2
   2  -2  -8-0.35843 3.66853   2
   2   2  -8 0.54420 9.13598   8
   2  -2  -8 3.26471 8.63813   8
  -2  -2   8-3.41639 3.41552  64
   2   2  -7 20.9891 2.85620  41
   2  -2  -7 23.1196 3.28110  43
   2  -2  -7 24.1807 2.94275  36
  -2  -2   7 24.3180 4.18248  70
  -2   2   7 24.1560 4.22357  70
  -2  -2   7 23.7268 4.17017  64
   2   2  -7 37.1237 8.59752   8
   2  -2  -7 22.3196 9.28300   8
  -2   2   7 25.9917 5.27946  66
   2  -2  -7 28.7945 4.85504   4
   2   2  -7 16.8884 4.22519   2
   2  -2  -7 21.9207 4.32400   2
   2  -2  -6 0.85811 3.30108   4
   2   2  -6 0.24702 2.96380   2
   2  -2  -6-0.24980 3.11871   2
  -2  -2   6 4.28417 2.95039  64
  -2  -2   6 1.45827 2.92856  70
  -2  -2   6-1.81320 3.96302  66
  -2   2   6 0.50855 4.33311  66
   2   2  -5 424.369 30.2127   2
   2  -2  -5 391.477 30.1158   2
   2  -2  -5 394.543 30.0088   4
  -2  -2   5 422.196 30.2035  66
  -2   2   5 420.356 30.3958  66
  -2  -2   5 421.403 29.9438  70
   2  -2  -5 429.633 30.2257  48
   2  -2  -4-0.66555 2.52287  48
   2   2  -4-0.15462 2.47950  50
  -2  -2   4-0.88072 2.51220  60
   2   2  -4 1.25865 2.73151   2
   2  -2  -4 1.75590 2.83714   2
  -2   2   4-1.84092 3.73508  66
  -2  -2   4 1.47369 3.52771  66
  -2  -2   4-3.25084 2.64104  70
  -2   2   4 1.44584 4.37484  62
   2  -2  -3 31.3068 3.66441  48
   2   2  -3 26.0418 3.56102  50
  -2  -2   3 25.2611 3.23776  60
  -2  -2   3 31.0307 3.97795  66
  -2   2   3 29.7145 4.58547  62
  -2  -2   3 27.8474 3.27289  70
   2   2  -3 24.3712 3.51055   2
   2  -2  -3 33.9997 3.74983   2
   2   2  -2 13.3660 2.13528  30
   2  -2  -2 6.16008 2.48740  48
   2   2  -2 14.0108 2.65852  50
   2   2  -2 13.5030 2.73000   2
   2  -2  -2 12.0338 2.71405   2
   2   2  -2 16.4843 2.25495   3
  -2   2   2 11.6483 2.51996  65
  -2   2   2 10.6863 3.81678  62
   2   2  -2 11.1899 2.85795  59
   2  -2  -2 7.18673 2.75740  59
  -2   2   1 12.0246 2.90112  65
   2  -2  -1 12.0045 2.74579  59
   2   2  -1 12.6551 2.72931  59
   2   2  -1 11.2591 2.55910  50
  -2   2   1 9.71074 2.22501  18
   2   2  -1 13.5482 2.19302  30
   2   2  -1 10.9446 2.54203  33
   2   2  -1 11.9326 2.21068   3
   2   2  -1 13.2240 2.49315   2
   2  -2  -1 10.5831 2.53341   2
  -2   2   0 29.4603 3.09029  69
  -2   2   0 30.9026 3.61602  18
   2   2   0 30.0762 3.35502  15
   2  -2   0 30.0465 3.40318  15
   2  -2   0 27.7864 3.56042  67
  -2  -2   0 27.3772 3.01022  68
   2  -2   0 28.0660 3.27851   2
   2   2   0 30.8224 3.18251   3
   2   2   0 28.8948 2.71162  31
   2  -2   0 29.3623 3.29894  32
   2   2   0 25.2054 3.03704  30
  -2   2  -1 2538.77 174.838  63
   2  -2   1 2487.36 174.795  64
   2  -2   1 2567.11 174.914  32
   2   2   1 2504.95 174.975  30
  -2   2  -1 2568.51 174.980  69
  -2  -2  -1 2447.10 174.929  68
  -2   2  -1 2439.54 174.745  68
   2  -2   1 2468.86 174.797  70
   2  -2   1 2494.23 174.918  51
  -2   2  -1 2505.69 175.188  18
   2  -2   1 2525.03 174.948  67
   2   2   1 2605.38 174.988   3
   2  -2   1 2515.06 174.962  60
  -2  -2  -1 2532.64 175.002  63
  -2  -2  -2 2454.75 172.003  63
  -2   2  -2 2511.35 171.886  63
   2  -2   2 2414.66 171.658  64
   2   2   2 2356.88 171.801  30
   2  -2   2 2536.90 171.768  32
  -2  -2  -2 2615.87 171.998  69
   2  -2   2 2415.39 171.737  70
  -2   2  -2 2460.79 171.820  68
  -2  -2  -2 2464.28 171.927  68
  -2   2  -2 2503.85 171.983  69
   2  -2   2 2467.32 171.887  67
   2   2   2 2535.14 171.724  67
   2  -2   2 2475.26 171.883  66
   2   2   2 2370.68 171.778  66
  -2   2  -2 2484.78 172.192  18
  -2   2  -2 2354.95 171.725  14
   2   2   2 2535.46 171.917  51
   2  -2   2 2511.83 171.896  51
   2   2   2 2350.48 171.788   3
   2  -2   2 2618.87 172.043  60
   2  -2   3 75.6264 6.85288  66
   2   2   3 76.9131 6.76380  66
  -2  -2  -3 85.3527 6.81641  69
   2  -2   3 83.4300 6.57122  70
  -2  -2  -3 70.6130 6.75559  68
  -2   2  -3 70.9331 6.61794  68
  -2   2  -3 75.0963 6.86164  69
  -2   2  -3 71.9937 6.41961  14
  -2  -2  -3 93.4555 6.84887  14
  -2   2  -3 75.7412 7.04414  18
   2   2   3 83.2233 6.77230  51
  -2   2  -3 85.8167 6.71188  63
  -2  -2  -3 80.4673 6.90630  63
   2  -2   3 77.4221 6.90765  60
   2   2   4 3.52008 2.69709  51
  -2  -2  -4 3.10894 2.82673  14
  -2   2  -4 6.29339 2.55987  14
  -2   2  -4 4.25200 2.74352  68
   2  -2   4 4.26189 3.29795  66
   2   2   4 0.73018 3.13081  66
  -2  -2  -4-0.35630 3.06457  68
   2  -2   4 2.76334 2.60137  70
  -2   2  -4-0.71053 2.87446  69
  -2  -2  -4-2.17624 3.26048  69
  -2   2  -4 3.27121 2.61690  63
  -2  -2  -4-2.54946 3.37543  63
   2  -2   4-2.17001 3.57840  60
   2   2   4 3.22592 3.15409  60
  -2   2  -5 7.00555 2.76582  14
  -2  -2  -5 10.1221 3.38624  68
   2  -2   5 7.81441 3.52873  66
   2   2   5 3.13658 3.27560  66
  -2   2  -5 7.19305 3.19016  68
   2  -2   5 9.50009 2.93918  70
  -2   2  -5 11.7134 3.35306  69
  -2  -2  -5 7.08644 3.31661   4
   2  -2   5 6.39665 3.31445  60
   2   2   5 7.36071 3.25882  60
  -2   2  -5 7.50975 3.17280  63
  -2  -2  -5 4.98741 2.93666  63
  -2   2  -6 10.5695 3.89643  63
  -2  -2  -6 17.2498 3.80431  63
  -2   2  -6 14.7988 3.71103  69
   2  -2   6 18.0388 3.55280  70
  -2  -2  -6 20.1011 4.12319  68
   2  -2   6 23.6863 4.25756  66
   2   2   6 23.1177 3.99596  66
   2   2   6 20.7265 4.02001  60
   2  -2   6 13.1397 4.07807  60
  -2   2  -6 21.9713 3.65887  14
  -2   2  -7 4.17415 3.27318  14
  -2   2  -7 1.93631 9.17597   8
  -2  -2  -7 1.68113 3.35648  68
   2  -2   7 2.29964 3.70451  66
   2   2   7 1.66411 3.60173  66
  -2   2  -7 1.12531 1.72188  35
   2  -2   7 2.76852 3.06414  70
  -2   2  -7 2.89531 3.27270  63
  -2  -2  -7-5.17081 3.44125  63
   2  -2   7 3.30311 3.63226  60
   2   2   7-0.35194 3.28040  60
  -2   2  -8 68.2284 7.06361  14
   2  -2   8 53.2016 5.78723  70
  -2   2  -8 35.3333 6.21464  63
  -2  -2  -8 30.8146 5.76389  63
   2   2   8 26.1603 5.17295  51
  -2   2  -8 10.0799 10.8079   8
  -2  -2  -8-0.55139 10.3820   8
   2   2   8 51.6230 6.09394  66
   2  -2   8 64.3759 6.53125  66
   2  -2   8 29.3869 5.83242  60
  -2  -2  -9 5.98570 10.5798   8
  -2   2  -9 9.75183 10.7870   8
  -2   2 -10-2.40967 9.83589   8
  -2  -2 -10-2.94488 10.0813   8
   2   2  11-1.47684 5.30629  52
  -2   2 -11-5.21997 9.13907   8
  -2  -2 -11 4.05615 8.53750   8
   2  -2  12 1.85204 3.91992  52
   2   2  12 3.23099 4.14137  52
   2   2  12-13.6163 5.10364   9
  -2   2 -12 8.03330 7.37079   8
  -2  -2 -12 1.10047 7.26783   8
   2  -3 -12 5.17067 2.99074  23
   2   3 -12 4.03760 1.94103  36
   2  -3 -11 10.6041 3.77376  23
   2  -3 -11 19.8660 2.83928  36
   2   3 -11 19.7088 2.97371  36
   2   3 -10-2.95894 10.5452   8
   2  -3 -10 7.61028 10.5473   8
   2  -3 -10 37.5040 3.82619  36
   2   3 -10 29.2521 4.03665  43
   2  -3  -9 8.86948 9.95646   8
   2   3  -9-2.97114 9.48125   8
   2   3  -9 0.70646 3.00739  43
   2   3  -9 1.80069 2.57351  41
   2  -3  -9-0.24842 2.51943  36
  -2   3   8 20.0340 4.43719  70
  -2   3   8 23.7356 5.65746  66
   2  -3  -8 1.07242 4.10670   2
   2   3  -8 8.83706 3.99815   2
   2   3  -8 20.3390 2.91244  41
   2   3  -8 22.2011 9.71159   8
   2  -3  -8 10.2818 9.28542   8
  -2  -3   8 13.0151 4.25438  64
   2  -3  -8 19.4704 2.90548  36
  -2  -3   7 7.40852 3.31636  70
  -2   3   7 9.73972 3.55304  70
   2  -3  -7 6.09781 2.63465  43
   2   3  -7 4.54716 2.01652  41
  -2   3   7 13.2383 4.82944  66
   2  -3  -7 2.97918 3.57468   4
   2   3  -7 5.41507 3.30919   2
   2  -3  -7 6.10225 3.60600   2
   2  -3  -7 1.39499 7.96814   8
   2   3  -7 5.10102 8.28487   8
  -2  -3   7 4.70724 3.37505  64
   2  -3  -7 5.51923 2.12768  36
  -2  -3   6 57.0468 5.65449  70
   2  -3  -6 56.0616 5.70518  48
   2  -3  -6 50.2334 4.63636  43
   2   3  -6 49.2397 4.46045  41
   2   3  -6 46.1626 4.38195  40
   2  -3  -6 58.3142 4.52992  28
   2  -3  -6 49.4107 4.46890  36
   2   3  -6 48.4149 5.58638   2
   2  -3  -6 53.4975 5.78212   2
   2  -3  -6 60.0159 5.98277   4
  -2  -3   6 53.3984 5.73609  64
  -2   3   6 65.3869 6.81292  66
   2  -3  -5 135.826 11.2300  48
  -2   3   5 139.975 11.9548  62
   2   3  -5 144.565 11.2450   2
   2  -3  -5 139.461 11.2334   2
  -2  -3   5 144.884 11.0104  70
  -2   3   5 139.565 11.6642  66
  -2  -3   5 128.206 11.0727  60
  -2  -3   5 138.270 11.1736  64
  -2  -3   4 0.64943 2.59489  60
   2   3  -4-1.89207 2.79101   2
   2  -3  -4 1.61128 2.80529   2
   2   3  -4 0.78114 2.47183  50
   2  -3  -4 1.22978 2.57853  48
  -2   3   4 0.17618 4.52263  62
  -2   3   4-0.86965 3.73294  66
  -2  -3   4 0.15276 2.65205  64
   2  -3  -3 17.1216 3.26017   2
   2   3  -3 25.8101 3.33429   2
  -2   3   3 20.3699 4.55075  62
  -2  -3   3 25.2902 3.33201  60
   2  -3  -3 25.6969 3.45498  48
   2   3  -3 23.2305 3.31122  50
   2   3  -2 421.152 30.3842  59
   2  -3  -2 427.558 30.4180  59
   2   3  -2 426.789 30.2359   2
   2  -3  -2 434.235 30.2725   2
   2   3  -2 423.094 30.2344   3
  -2   3   2 425.818 30.5374  62
   2   3  -2 435.436 30.3769  50
   2  -3  -2 431.862 30.4236  49
   2  -3  -2 413.146 30.3146  48
  -2   3   2 410.099 30.2493  65
   2   3  -2 428.206 30.2394  30
   2  -3  -1 104.841 8.61930  67
   2  -3  -1 112.585 8.70140  32
   2   3  -1 121.385 8.67498  30
   2   3  -1 95.1280 9.48933  33
  -2   3   1 111.790 8.73545  18
   2   3  -1 122.457 8.69562   3
   2  -3  -1 103.451 8.32972   5
   2   3  -1 119.559 8.60928   2
   2  -3  -1 116.468 8.65325   2
   2  -3  -1 108.755 8.56586  48
   2  -3  -1 114.737 8.76845  49
  -2   3   1 112.509 8.78075  65
   2  -3  -1 116.147 8.81078  59
   2   3  -1 111.231 8.73210  59
   2  -3   0 1582.28 112.010  49
  -2   3   0 1549.16 112.233  18
   2  -3   0 1589.50 111.961  17
   2   3   0 1756.28 112.048  15
   2  -3   0 1590.34 112.014  15
  -2   3   0 1586.50 111.939  69
   2   3   0 1672.17 112.148  30
   2   3   0 1563.43 113.684  33
   2  -3   0 1654.83 112.082  32
   2   3   0 1552.00 111.801  31
   2  -3   0 1570.88 112.032  67
  -2   3   0 1599.68 112.114  65
   2  -3   1 1746.72 123.808  67
   2  -3   1 1846.99 123.816  32
   2   3   1 1862.04 123.871  30
   2  -3   1 1752.86 123.705  70
  -2  -3  -1 1765.97 123.843  68
  -2   3  -1 1811.24 123.827  69
   2  -3   1 1666.83 123.617  49
   2  -3   1 1728.34 123.714  51
  -2   3  -1 1766.89 124.106  18
  -2  -3  -1 1844.20 123.895  63
  -2   3  -1 1755.20 123.886  65
   2  -3   1 1743.89 123.705  64
  -2   3  -1 1753.91 123.636  63
   2   3   1 1857.64 123.871   3
   2  -3   1 1784.97 123.760  60
   2  -3   2 588.441 42.4901  67
   2   3   2 588.756 42.3023  66
   2   3   2 564.532 42.3470  30
   2  -3   2 546.531 42.3669  51
   2   3   2 592.396 42.4386  51
  -2   3  -2 621.604 42.8499  18
   2   3   2 609.603 42.3768   1
   2   3   2 618.275 42.4198   3
  -2  -3  -2 641.831 42.5885  69
  -2   3  -2 598.045 42.3288  68
   2  -3   2 601.644 42.3558  70
  -2  -3  -2 615.263 42.5525  68
  -2   3  -2 625.743 42.5719  69
   2  -3   2 626.726 42.5887  60
  -2   3  -2 584.177 42.4659  65
  -2   3  -2 609.843 42.4178  63
  -2  -3  -2 623.537 42.5803  63
   2  -3   2 588.357 42.2842  64
   2   3   3 544.134 40.9441  51
  -2   3  -3 556.057 40.9007  14
   2   3   3 597.234 41.1888  62
   2   3   3 582.343 41.0644   1
   2  -3   3 602.166 41.0641  66
   2   3   3 574.875 40.9087  66
  -2  -3  -3 541.695 41.1240  68
  -2  -3  -3 595.885 41.0450  69
  -2   3  -3 595.299 41.2026  69
   2  -3   3 585.343 40.9234  70
   2  -3   3 582.322 41.2324  60
  -2   3  -3 594.381 41.0991  63
  -2  -3  -3 569.803 41.1623  63
   2  -3   3 573.029 40.7872  64
  -2   3  -4 10.5267 2.91299  63
  -2  -3  -4 8.92462 3.09077  63
   2   3   4 20.1186 4.26055  62
   2  -3   4 13.6304 3.04084  70
  -2   3  -4 9.48454 3.10471  69
  -2  -3  -4 11.4686 2.86333  69
  -2  -3  -4 14.8285 3.31954  68
   2  -3   4 14.4244 3.56728  66
   2   3   4 11.1277 3.26360  66
  -2   3  -4 12.7489 2.85656  14
   2   3   4 8.54228 2.92550  51
   2  -3   4 14.0394 3.57536  60
  -2   3  -5 6.49019 3.02894  63
  -2  -3  -5 5.55445 3.24623  63
   2   3   5 10.4568 4.12811  62
  -2   3  -5 16.5632 3.48258  69
   2  -3   5 11.0304 3.03441  70
  -2  -3  -5 4.85722 3.18055  68
   2  -3   5 10.9623 3.58458  66
   2   3   5 6.59912 3.31398  66
  -2   3  -5 11.3082 2.96730  14
   2   3   5 10.1125 2.96959  51
   2  -3   5 3.25379 3.33805  60
   2   3   6-1.13961 2.77425  51
  -2   3  -6 2.02516 2.67357  14
  -2   3  -6-0.81745 1.54872  35
  -2  -3  -6-0.28470 3.23885  68
   2  -3   6 3.15650 3.57776  66
   2   3   6 3.41511 3.32836  66
   2  -3   6 2.40511 2.96519  70
  -2   3  -6 0.54624 2.93904  69
  -2   3  -6 0.60713 2.89751  63
  -2  -3  -6 2.26853 3.22595  63
   2  -3   6-3.70871 3.38634  60
  -2   3  -7 2.23387 3.25283  14
  -2  -3  -7 0.68248 3.18043  63
  -2   3  -7 0.73667 3.46634  63
   2  -3   7-0.52583 3.24609  70
  -2   3  -7 1.69437 1.70108  35
  -2  -3  -7 3.75620 3.52309  68
   2  -3   7 3.77252 4.02574  66
   2   3   7 0.27560 3.59670  66
   2   3   7-3.26140 3.14266  51
   2  -3   7-1.49995 3.79066  60
  -2  -3  -8 33.8148 5.55120  68
   2  -3   8 36.5039 5.56779  66
   2   3   8 39.5598 5.57960  66
  -2  -3  -8 22.5745 5.12040  63
  -2   3  -8 31.0493 5.53551  63
  -2   3  -8 1.67559 10.6297   8
  -2  -3  -8 1.09076 10.4620   8
   2  -3   8 19.9369 5.35424  60
  -2   3  -8 35.5272 5.62990  14
   2  -3   8 40.0397 5.20636  70
  -2   3  -9-1.20813 9.75026   8
  -2  -3  -9 1.76233 10.0095   8
  -2   3 -10-3.55261 10.3951   8
  -2  -3 -10 1.71581 9.68816   8
   2   3  11 4.04503 4.90223  52
   2   3  11-0.89249 5.88174   9
  -2   3 -11 2.03290 8.76114   8
  -2  -3 -11-2.42817 8.68952   8
   2   3  12-1.66271 3.63948  52
   2   3  12 2.50611 4.51580   9
  -2   3 -12 5.14394 7.00610   8
  -2  -3 -12 3.43600 6.60534   8
   2   4 -12 5.95045 1.93670  36
   2   4 -12 5.42491 1.87704   7
   2  -4 -12 5.06371 1.86984   7
   2  -4 -12 2.92563 2.46422  23
   2   4 -11 22.5860 3.04200  36
   2  -4 -11 8.11303 3.85705  23
   2  -4 -10 34.9844 3.90843  36
   2   4 -10 37.9844 4.04541  41
   2   4 -10 34.0169 4.27949  43
   2  -4  -9 7.64423 2.66277  36
   2   4  -9 7.61623 2.70480  41
   2   4  -9 11.7562 3.28310  43
   2   4  -9-0.58377 10.0356   8
   2  -4  -9 1.15858 9.66765   8
   2  -4  -8 20.9050 9.84155   8
   2   4  -8 29.5314 9.79515   8
   2  -4  -8 31.1465 3.55373  36
   2   4  -8 20.6585 4.97733   2
   2  -4  -8 23.0938 4.93124   2
   2   4  -8 29.1967 3.52783  41
  -2   4   8 26.3608 4.96958  70
  -2  -4   8 34.3702 5.02009  64
  -2   4   8 32.1128 5.84075  66
   2  -4  -7 1.73461 2.05900  36
   2   4  -7 0.93019 2.06795  41
  -2   4   7 4.70612 4.54276  66
   2   4  -7 1.79827 3.20443   2
   2  -4  -7 4.27444 3.17800   2
   2  -4  -7 0.28054 3.82470   4
  -2  -4   7 3.42249 3.39361  64
   2   4  -7 2.31388 7.84017   8
  -2   4   6-1.08422 4.67294  62
   2  -4  -6 0.35720 1.74354  28
  -2  -4   6 3.20227 3.00649  60
   2  -4  -6 1.89106 2.81007  48
   2   4  -6 0.64243 1.74707  40
   2   4  -6 9.60269 6.88202   8
   2  -4  -6 1.12726 1.91322  36
  -2   4   6-1.60404 4.37176  66
  -2  -4   6 2.89030 3.12016  64
   2   4  -6 2.46997 3.05003   2
   2  -4  -6-1.76740 3.12647   2
   2  -4  -5 22.6587 3.85418  48
  -2  -4   5 26.5347 3.85598  60
   2  -4  -5 24.2862 3.85318   2
   2   4  -5 21.0924 3.76622   2
  -2   4   5 25.4415 5.67556  62
  -2   4   5 24.2999 4.96230  66
  -2  -4   5 25.1714 3.96656  64
   2   4  -4 3.69028 2.34292  50
   2  -4  -4-1.31059 2.66142  48
  -2  -4   4 3.22768 2.74559  60
   2   4  -4 1.42371 2.63327   2
   2  -4  -4-1.62801 2.74714   2
  -2   4   4 0.19258 4.92878  62
  -2   4   4 2.35593 3.81082  66
  -2  -4   4 3.04252 2.76210  64
  -2  -4   3 21.7090 3.38561  60
   2   4  -3 21.8694 3.37477   2
   2  -4  -3 27.6239 3.51574   2
  -2   4   3 21.6718 4.99446  62
  -2  -4   3 26.1566 3.47934  64
   2  -4  -3 32.4043 3.72298  48
   2   4  -3 26.4142 3.34239  50
   2  -4  -3 29.3194 3.79382  49
   2  -4  -2 102.427 7.87299  48
   2  -4  -2 102.117 7.96855  49
  -2   4   2 106.981 8.58612  62
   2   4  -2 100.150 7.71857   2
   2  -4  -2 101.358 7.80363   2
  -2   4   2 97.8774 7.99129  65
  -2  -4   2 88.4169 7.66544  64
   2   4  -2 96.2532 7.73242  30
   2  -4  -2 106.496 7.96880  59
   2   4  -2 84.2583 7.78182  59
   2   4  -1 595.976 39.4895  59
   2  -4  -1 582.248 39.4812  32
   2  -4  -1 518.797 39.2962  67
   2  -4  -1 555.638 39.3748  48
   2  -4  -1 582.478 39.5109  49
  -2   4   1 559.236 39.5326  65
  -2  -4   1 548.413 39.1952  64
   2  -4  -1 526.776 39.2163   5
   2   4  -1 596.623 39.3288   2
   2  -4  -1 538.556 39.3074   2
   2  -4   0 914.919 64.4181  67
   2   4   0 894.969 66.4330  33
   2  -4   0 952.600 64.4999  32
   2  -4   0 941.189 64.4498  49
   2   4   0 922.447 64.3590  15
   2  -4   0 919.726 64.3557  15
   2  -4   0 899.553 64.4121  17
  -2   4   0 934.652 64.3394  69
   2  -4   0 903.288 64.2330   5
  -2   4   0 908.753 64.5481  65
   2  -4   0 895.170 64.4453  64
   2  -4   1 1598.81 115.995  67
   2   4   1 1699.59 116.094  30
   2   4   1 1711.95 115.918  31
   2   4   1 1705.58 118.562  33
   2  -4   1 1659.90 115.853  49
   2  -4   1 1627.20 115.870  51
   2   4   1 1569.26 116.013  15
  -2  -4  -1 1686.74 116.095  63
   2  -4   1 1656.95 115.947  70
  -2  -4  -1 1637.11 116.078  68
  -2   4  -1 1678.23 116.027  69
  -2   4  -1 1631.51 116.077  65
   2  -4   1 1703.26 115.973  64
   2  -4   1 1702.68 115.920  60
   2  -4   2 0.10516 2.27048  51
   2   4   2 0.31793 2.29004  51
   2  -4   2 2.46862 2.59662  60
   2   4   2 1.76965 2.49198   1
   2  -4   2 3.11110 2.55914  70
  -2   4  -2 4.02058 2.33495  69
   2   4   2 2.02172 3.42983  62
  -2   4  -2 4.09585 2.09648  63
  -2  -4  -2 1.61474 2.45361  63
   2   4   2 1.72249 1.81393  30
  -2  -4  -2 3.19512 2.51313  68
  -2   4  -2 0.69913 2.68147  65
   2  -4   2 3.30251 2.42702  64
   2   4   3 121.340 8.96339  51
  -2   4  -3 102.539 8.86386  14
   2   4   3 124.124 9.52251  62
   2   4   3 119.695 9.23168   1
   2  -4   3 104.989 8.96918  70
  -2  -4  -3 123.718 9.07315  69
  -2  -4  -3 116.083 9.19745  68
  -2   4  -3 120.341 9.29401  69
   2  -4   3 111.854 9.17802  66
   2   4   3 103.557 8.83228  66
   2  -4   3 105.029 9.24527  60
  -2  -4  -3 124.829 9.25058  63
  -2   4  -3 106.692 8.96159  63
   2  -4   3 108.710 8.83611  64
   2   4   4 566.305 41.6450  51
  -2   4  -4 547.864 41.6260  14
  -2   4  -4 585.385 41.8085  16
   2   4   4 622.483 41.9653  62
   2   4   4 608.574 41.9040   1
  -2  -4  -4 606.760 41.9609  68
  -2   4  -4 576.555 41.9622  69
   2  -4   4 594.996 41.6638  70
   2  -4   4 585.875 41.7558  66
   2   4   4 594.549 41.5888  66
   2  -4   4 537.315 41.9210  60
  -2   4  -4 579.591 41.8803  63
  -2  -4  -4 595.393 41.9165  63
   2   4   5 344.171 25.8451  51
  -2   4  -5 372.163 26.0629  14
   2  -4   5 367.777 26.0897  66
   2   4   5 339.928 25.8324  66
   2  -4   5 387.908 26.0042  70
  -2   4  -5 341.845 26.2076  69
  -2  -4  -5 367.433 26.2938  68
   2   4   5 386.136 26.3640  62
   2   4   5 379.248 26.2955   1
   2  -4   5 283.803 26.0717  60
  -2  -4  -5 346.027 26.1664  63
  -2   4  -5 336.042 26.1652  63
   2  -4   6-2.22666 3.44799  60
   2   4   6 0.86013 3.44936   1
  -2   4  -6-0.46618 1.57072  35
  -2   4  -6-0.28782 2.89710  69
   2  -4   6-0.23126 3.00258  70
  -2   4  -6 1.57202 2.86050  14
  -2  -4  -6-0.56998 2.88067  63
  -2   4  -6 0.93211 3.02048  63
   2   4   6 0.26755 4.14575  62
  -2  -4  -6-2.33439 3.17440  68
   2  -4   6 1.23400 3.46865  66
   2   4   6 2.26661 3.46827  66
   2  -4   7 8.84410 4.11731  60
   2   4   7 11.0333 4.10581   1
  -2   4  -7 6.11429 3.34925  14
  -2   4  -7 10.8870 2.12246  35
  -2   4  -7 3.00962 3.48555  63
  -2  -4  -7 13.0339 3.81892  63
   2  -4   7 13.1800 4.11913  66
  -2  -4  -7 14.3049 4.06513  68
   2   4   7 8.75973 4.03523  66
  -2   4  -7 8.26777 3.38359  69
   2  -4   7 11.0023 3.60854  70
   2  -4   8-0.31524 3.47966  70
   2  -4   8-5.74700 4.08023  60
  -2   4  -8-2.84944 2.12889  35
  -2   4  -8 1.56575 3.40875  14
  -2   4  -8 7.21303 10.1110   8
  -2  -4  -8-1.19114 3.77311  68
   2  -4   8 1.67632 4.02272  66
   2   4   8 0.31782 3.91368  66
  -2   4  -9-1.18907 10.0715   8
  -2  -4  -9-2.28749 9.85858   8
  -2   4 -10 3.45483 9.68173   8
  -2  -4 -10 0.54854 8.82595   8
   2   4  11 2.23016 4.90932  52
  -2   4 -11 0.97410 8.15262   8
   2   4  12 3.92641 3.65215  52
   2   4  12 0.59677 4.65786   9
  -2   4 -12-2.06628 6.67424   8
   2  -5 -12-1.59234 2.49461  23
   2  -5 -12-3.59662 4.19329  19
   2   5 -12-1.71748 1.77881  36
   2  -5 -11 3.37940 3.28890  23
   2   5 -11 0.83952 2.24888  36
   2  -5 -10 14.0818 4.77506  23
   2   5 -10 19.2989 3.43907  43
   2   5 -10 16.2607 3.08025  41
   2  -5 -10 16.4619 2.92203  36
   2   5  -9 3.41191 9.27050   8
   2   5  -9 4.00994 2.58224  41
   2  -5  -9 2.07378 2.45432  36
   2  -5  -8 251.573 18.7798  36
  -2   5   8 273.749 20.4231  70
   2   5  -8 223.521 22.5851   8
  -2  -5   8 277.966 20.4185  64
  -2   5   8 266.571 20.7115  66
   2   5  -8 255.055 18.8227  41
   2   5  -7-0.21250 2.07540  41
   2   5  -7 0.99096 2.04291  40
  -2  -5   7 5.29689 3.30352  64
   2  -5  -7 2.39444 2.05388  36
  -2   5   7-0.95883 4.81901  66
   2  -5  -7-4.97097 3.44625  48
  -2  -5   6 85.8929 8.20632  60
   2  -5  -6 86.4935 6.78805  28
  -2   5   6 90.3573 8.75185  66
   2  -5  -6 83.8168 6.80162  36
  -2   5   6 98.3335 9.21226  62
   2  -5  -6 91.5895 8.20938  48
   2   5  -6 81.4047 6.74291  40
   2   5  -6 87.8001 8.04029   2
  -2  -5   6 93.3196 8.12807  64
  -2  -5   5 13.9267 3.45527  60
   2   5  -5 10.3618 3.19313   2
   2  -5  -5 14.2497 3.44372  48
  -2   5   5 20.5163 5.54314  62
  -2   5   5 12.9258 4.31551  66
  -2  -5   5 16.0212 3.52606  64
  -2  -5   4-0.39510 2.75469  60
   2   5  -4 2.22104 2.65754   2
   2  -5  -4-0.60252 2.97298  48
   2  -5  -4 4.21840 2.90397  49
  -2  -5   4 1.69455 2.79490  64
  -2   5   4 4.20171 4.98889  62
  -2   5   4 3.21650 3.79458  66
   2  -5  -3 65.8477 6.22356  49
   2  -5  -3 57.3123 6.01238  48
   2   5  -3 64.4688 5.75268   2
  -2  -5   3 69.2518 5.94598  64
  -2  -5   3 66.2628 6.09814  60
  -2   5   3 68.5470 7.16845  62
   2   5  -2 52.5624 4.91365  61
  -2   5   2 44.1640 5.71196  62
   2   5  -2 55.5260 4.53573   2
   2  -5  -2 44.6297 4.76897  48
   2  -5  -2 44.4877 4.89377  49
   2  -5  -2 44.1117 4.65804  32
  -2  -5   2 50.7937 4.57447  64
  -2   5   2 45.8434 5.00016  65
   2   5  -2 48.5933 4.61107  59
   2  -5  -1 806.702 56.1023  32
   2   5  -1 792.897 56.1223  61
  -2   5   1 773.858 55.9920  16
   2  -5  -1 825.411 56.0219  48
   2  -5  -1 821.018 56.1764  49
  -2   5   1 792.842 56.2075  65
   2  -5  -1 768.600 55.9206   5
   2  -5   0 383.815 26.8890  67
   2  -5   0 378.661 26.9658  32
   2   5   0 377.371 29.3320  33
   2  -5   0 387.552 26.9546  17
  -2   5   0 377.596 26.9996  16
   2   5   0 366.370 26.8614  61
   2  -5   0 367.055 26.7397   5
   2  -5   0 387.684 26.9386  49
  -2   5   0 362.663 27.0789  65
   2  -5   0 374.039 26.9751  64
  -2   5  -1-1.16132 2.28677  69
  -2  -5  -1 2.71906 2.17470  63
   2   5   1 1.13455 3.39293  33
   2   5   1 1.22588 2.38005  31
   2  -5   1 0.09507 2.02265  49
   2  -5   1 1.36742 2.53098  64
  -2   5  -1 0.89796 2.88807  65
  -2  -5  -1 1.46846 2.45529  68
   2  -5   1 1.80894 2.63178  67
  -2  -5  -2 356.966 24.8878  63
   2   5   2 348.914 24.8798  62
  -2  -5  -2 347.026 24.9464  68
  -2   5  -2 348.145 24.9148  69
   2  -5   2 331.436 24.7614  70
  -2   5  -2 343.792 25.0037  16
   2   5   2 349.021 24.7922  31
   2   5   2 351.906 28.0910  33
  -2   5  -2 343.171 24.8487  65
   2  -5   2 337.922 24.7227  64
   2  -5   2 329.893 24.7548  60
   2   5   3 4.10684 3.89257  62
  -2   5  -3 3.42792 2.54538  63
  -2  -5  -3 4.54302 3.36825  63
   2   5   3 7.01480 3.08290   1
  -2   5  -3 2.33012 3.31646  69
  -2  -5  -3 4.41903 2.33873  69
   2  -5   3 4.27662 2.93683  70
  -2   5  -3 8.23725 3.35806  16
  -2  -5  -3 3.78953 2.99654  68
   2   5   3 7.09521 3.03102  31
   2  -5   3 5.55637 3.32365  60
   2  -5   3 4.38743 2.78796  64
  -2   5  -4 23.2178 4.20126  16
  -2   5  -4 22.4542 3.48121  14
  -2  -5  -4 21.6868 3.88713  68
   2  -5   4 17.6033 3.82479  66
   2  -5   4 21.6388 3.85062  70
  -2   5  -4 18.6342 3.96659  69
  -2   5  -4 29.4368 3.85024  63
  -2  -5  -4 20.9664 3.95395  63
   2   5   4 31.4169 4.79962  62
   2   5   4 25.3258 4.05272   1
   2  -5   4 17.5280 4.02462  60
   2  -5   4 27.6337 3.61705  64
  -2  -5  -5 5.22725 3.15263  68
   2  -5   5 4.55911 3.25335  66
  -2   5  -5 1.29301 2.93441  69
   2  -5   5 8.40664 3.27993  70
  -2   5  -5 4.22330 2.70562  14
   2   5   5 6.39019 3.45774   1
  -2   5  -5 6.18543 2.77581  63
  -2  -5  -5 6.50264 3.12362  63
   2   5   5 7.98605 4.23988  62
   2  -5   5 2.13809 3.58293  60
   2  -5   6 8.81751 3.60724  60
   2   5   6 1.49365 3.50141   1
  -2   5  -6 2.28690 1.65593  35
  -2   5  -6-1.52037 2.96064  69
   2  -5   6 2.20094 3.16341  70
  -2   5  -6 3.82674 3.02057  14
  -2   5  -6-0.31956 2.86355  63
  -2  -5  -6 2.90288 2.98727  63
   2   5   6 4.47060 4.44625  62
  -2  -5  -6 4.23965 3.31037  68
   2  -5   6 1.75486 3.57245  66
  -2   5  -7 7.85492 3.45122  14
  -2   5  -7 4.12148 1.96703  35
   2   5   7 7.79845 4.09001   1
  -2  -5  -7 7.84949 3.91410  68
   2  -5   7 8.56108 3.89980  66
   2  -5   7 4.68608 4.21944  60
  -2   5  -7 1.03898 3.10534  69
   2  -5   7 8.04501 3.68387  70
   2   5   8 1.08079 3.82532  31
  -2   5  -8 2.92231 2.07257  35
  -2  -5  -8 5.21640 3.74559  68
  -2   5  -8-3.28857 9.82204   8
   2  -5   8 2.93726 3.45347  70
  -2   5  -8 7.37917 3.84908  14
   2  -5   8 0.90159 3.79572  60
  -2   5  -9 4.63999 9.69781   8
   2   5  10 0.32179 5.14652  52
  -2   5 -10-12.1591 10.7355   8
   2   5  11-9.79407 4.90338  52
   2   5  11 0.41862 5.43269   9
  -2   5 -11-1.83217 8.43888   8
   2   5  12 2.89162 3.54756  52
  -2   5 -12-1.56477 6.24158   8
   2  -6 -12 1.23277 4.09200  19
   2  -6 -12-0.37127 2.14043  23
   2   6 -12 1.67806 1.63603  36
   2  -6 -11 5.39965 3.15574  23
   2   6 -11 8.65963 2.25133  36
   2  -6 -10 1.31363 3.74913  23
   2   6 -10 8.00426 3.04012  43
   2   6 -10 3.56072 2.50702  41
   2   6  -9 97.4470 7.78261  41
   2  -6  -9 91.4837 7.63901  36
   2  -6  -8 7.38203 2.52428  36
  -2   6   8 2.50307 4.81758  66
  -2   6   8 2.05582 3.71800  70
   2   6  -8 4.56062 2.55338  41
  -2  -6   8 6.47127 3.73590  64
  -2  -6   7 0.35968 3.68817  60
   2   6  -7 3.48945 2.22704  40
  -2  -6   7 1.52582 3.42191  64
   2  -6  -7 3.51075 2.24629  36
   2  -6  -7 2.09127 3.42668  48
  -2   6   7 8.12738 4.83320  66
  -2   6   7 9.81551 5.32996  62
  -2  -6   6 114.903 10.5279  60
   2  -6  -6 112.661 9.01592  28
  -2   6   6 136.280 10.9712  66
  -2   6   6 127.094 11.3064  62
   2  -6  -6 120.354 10.4749  48
   2   6  -6 114.947 8.99680  40
  -2  -6   6 129.910 10.4454  64
   2  -6  -6 121.804 9.06559  36
  -2  -6   5 3.84959 2.93689  60
   2  -6  -5 2.58423 2.97622  48
  -2   6   5 4.32355 4.95949  62
  -2  -6   5 7.25251 2.99050  64
  -2   6   5 5.02320 4.19407  66
  -2  -6   4 9.99066 3.04330  60
   2  -6  -4 7.14884 3.04237  48
   2  -6  -4 7.73860 3.17865  49
  -2   6   4 6.63591 4.97754  62
  -2  -6   4 9.75769 3.14344  64
  -2   6   4 8.30615 3.97033  66
   2  -6  -3 91.1813 7.59582  48
   2  -6  -3 84.7683 7.64688  49
  -2  -6   3 90.4940 7.69625  60
   2   6  -3 79.3303 7.48632  61
  -2   6   3 88.9255 8.54754  62
  -2  -6   3 90.4745 7.39694  64
   2  -6  -2 0.77931 2.47654   5
   2  -6  -2 1.61078 2.34422  48
   2  -6  -2 0.31676 2.75737  49
   2   6  -2 0.46454 2.56392  61
  -2   6   2-2.80371 4.37366  62
  -2  -6   2 0.46404 2.21198  64
  -2   6   2-2.28637 3.11332  65
   2  -6  -2-2.09166 2.39741  32
   2  -6  -1 324.197 23.3020  32
  -2   6   1 321.398 23.5150  65
  -2   6   1 295.879 23.2414  16
   2  -6  -1 335.890 23.4413  49
   2  -6  -1 329.016 23.2463  48
   2  -6  -1 316.641 23.2213   5
   2   6  -1 338.859 23.3729  61
  -2   6   1 319.484 23.6695  62
   2   6   0 24.4890 3.02790  61
   2  -6   0 21.9994 3.31154  67
   2   6   0 16.1751 4.86821  33
   2  -6   0 25.1883 3.44662  17
  -2   6   0 26.0973 3.67105  16
   2  -6   0 22.4839 3.49036  64
  -2   6   0 23.5320 3.93199  65
   2  -6   0 24.1063 3.09164   5
  -2   6  -1 29.3794 4.03469  65
   2  -6   1 27.8590 3.60694  64
   2   6   1 27.7185 5.50676  33
  -2  -6  -1 23.2190 3.24010   5
  -2   6  -1 28.1272 3.97820  16
   2  -6   1 28.0531 3.76527  67
  -2  -6  -1 27.6775 3.67499  68
  -2   6  -1 26.5761 3.25268  69
  -2  -6  -1 25.1625 3.29133  63
  -2   6  -2 6.05351 3.27278  65
   2  -6   2 3.91761 2.79397  64
   2   6   2 8.00903 2.88819  31
   2   6   2 8.04822 5.16150  33
  -2   6  -2 8.94481 3.23803  16
  -2  -6  -2 8.86993 2.77833   5
  -2  -6  -2 7.62424 2.83985  68
  -2   6  -2 5.41187 2.74594  69
   2  -6   2 4.89681 2.79981  70
   2   6   2 9.28896 3.44099  62
  -2  -6  -2 4.40134 2.52804  63
  -2  -6  -3 58.7941 5.63892  63
   2  -6   3 54.9528 5.33887  64
   2   6   3 57.4098 5.55260  31
   2   6   3 51.6537 5.53980   1
  -2   6  -3 49.3911 5.83800  16
   2  -6   3 52.6042 5.44637  70
  -2  -6  -3 50.3886 5.52189  68
  -2   6  -3 56.6788 5.61920  69
   2  -6   3 51.4263 5.61987  60
   2   6   3 59.5509 6.01509  62
  -2  -6  -4 83.6393 7.44976  63
   2  -6   4 83.7143 7.18140  64
  -2   6  -4 75.9230 7.30877  63
   2   6   4 75.0197 7.40206  31
  -2   6  -4 82.5640 7.23477  14
  -2   6  -4 77.4084 7.48738  16
   2   6   4 83.6492 7.59790   1
   2  -6   4 82.0576 7.35291  70
  -2  -6  -4 93.2342 7.64201  68
  -2   6  -4 82.6151 7.56857  69
   2   6   4 90.7252 7.87590  62
   2  -6   4 62.9759 7.41565  60
  -2   6  -5 164.068 14.2128  63
  -2  -6  -5 181.607 14.2308  63
  -2   6  -5 189.551 14.1813  14
   2   6   5 189.098 14.4690   1
   2  -6   5 188.772 14.1265  66
   2   6   5 167.319 14.1361  31
   2  -6   5 196.294 14.2409  70
  -2   6  -5 164.662 14.3299  69
  -2  -6  -5 185.310 14.3563  68
   2  -6   5 141.094 14.2829  60
   2   6   5 203.011 14.6480  62
   2   6   6 0.58540 4.21331  62
  -2   6  -6 1.99772 2.82873  14
  -2   6  -6 2.15348 1.72183  35
   2   6   6 0.85989 3.51256  31
  -2   6  -6 4.49758 3.15537  69
   2  -6   6 0.78058 3.19837  70
  -2  -6  -6 1.87650 3.39404  68
   2  -6   6 4.74224 3.71502  60
   2   6   6 4.38494 3.60184   1
  -2   6  -7 1.19749 1.89406  35
  -2  -6  -7 3.27524 3.66551  68
   2   6   7 0.66216 3.90259  31
   2  -6   7 1.20580 3.85655  60
  -2   6  -7 0.34002 3.43954  14
   2  -6   7 7.23686 3.63020  70
  -2  -6  -8 3.24285 3.73121  68
   2  -6   8 1.37774 4.13415  60
  -2   6  -8 10.0971 2.36637  35
   2   6   8 4.39392 4.12215  31
  -2   6  -8 11.1289 4.09336  14
   2  -6   8 3.70090 3.75366  70
   2   6   9 3.66984 5.28450  52
   2   6  10 3.50217 6.15040   9
   2   6  10 5.54216 5.26403  52
   2   6  11 0.39888 5.29547   9
   2   6  11-1.23263 4.33417  52
   2   6  12-0.54852 1.39430  58
   2   6  12-1.44699 3.34731  52
   2  -7 -12 1.34958 2.04741  23
   2  -7 -12 3.66802 3.62962  19
   2   7 -12 2.49613 1.53773  36
   2  -7 -11-2.54715 2.82592  23
   2   7 -10 7.06694 2.99801  43
   2   7 -10 8.00368 2.58531  41
   2  -7 -10 4.45192 3.74265  23
   2   7  -9 57.2934 5.03216  41
   2  -7  -9 35.3423 6.86346  23
  -2   7   8 99.6717 9.50430  66
   2  -7  -8 88.3679 7.24880  10
   2   7  -8 84.6547 7.12375  41
  -2   7   8 94.5340 8.93339  70
  -2  -7   8 98.4414 8.87869  64
  -2  -7   7 8.54291 3.72593  64
   2  -7  -7 5.36516 2.35270  10
   2   7  -7 4.15459 2.24297  40
  -2   7   7 6.92221 4.65072  66
  -2  -7   7-2.66753 4.09461  60
   2  -7  -7 3.34592 2.13158  28
   2  -7  -7 4.13473 2.26373  36
  -2   7   7 3.30443 5.23361  62
   2  -7  -7 2.19772 3.45749  48
   2  -7  -6 1.61412 3.26495  48
   2   7  -6 2.86957 1.95275  40
  -2  -7   6-1.09985 3.37727  64
  -2   7   6 2.60524 4.40652  66
  -2  -7   6 3.97817 3.52949  60
   2  -7  -6 1.67659 1.83472  28
  -2   7   6 4.99001 5.08228  62
   2  -7  -6-0.19308 1.99293  36
  -2  -7   5 15.0452 3.70188  60
   2  -7  -5 13.1950 2.12872  28
  -2  -7   5 13.4748 3.56987  64
   2  -7  -5 13.5696 3.48948  48
   2  -7  -5 10.7467 3.24112  49
   2  -7  -5 12.6191 3.31343  23
  -2   7   5 9.90612 5.45272  62
  -2   7   5 10.9040 4.29833  66
   2   7  -5 11.6055 2.09911  40
   2  -7  -4 177.853 13.3811  48
   2  -7  -4 172.488 13.3912  49
   2   7  -4 149.025 13.1105  61
  -2   7   4 180.418 14.1397  62
  -2   7   4 169.292 13.4619  66
  -2  -7   4 160.627 13.0338  64
  -2  -7   4 171.327 13.4395  60
  -2   7   3 7.20603 5.15696  62
   2   7  -3 4.68391 2.70703  61
  -2  -7   3 3.72756 2.90123  60
  -2  -7   3 3.64317 2.76554  64
  -2   7   3 2.36027 3.61484  65
   2  -7  -3 6.45063 2.94147  48
   2  -7  -3 9.59375 3.18250  49
   2   7  -2 9.13021 2.88288  61
  -2   7   2 8.18834 4.64507  62
   2  -7  -2 9.79014 2.91036   5
  -2  -7   2 9.85244 2.60832  64
  -2   7   2 8.21394 3.80758  65
   2  -7  -2 8.26865 2.76613  32
   2  -7  -2 10.2446 3.16957  49
   2  -7  -2 6.75805 2.69349  48
   2   7  -1 640.504 43.1736  61
  -2   7   1 619.716 43.3985  62
   2  -7  -1 632.133 43.2556  49
   2  -7  -1 548.849 43.0342  32
  -2   7   1 581.515 43.2857  65
   2  -7  -1 620.954 43.0422   5
   2  -7   0-1.80258 2.99210  64
  -2   7   0-3.99173 3.81209  65
   2  -7   0 2.38097 2.72208  17
  -2   7   0 3.44599 2.88006  16
  -2  -7   0 0.12387 2.43010   5
   2  -7   0 1.91313 2.55407   5
   2   7   0-1.60554 2.27975  61
  -2  -7  -1 251.219 18.7727   5
   2  -7   1 267.681 19.0351  17
  -2   7  -1 254.614 19.1418  16
   2   7   1 263.079 22.4444  33
  -2  -7  -1 266.981 19.1238  68
  -2   7  -1 244.143 18.8117  69
   2  -7   1 259.212 18.9518  67
  -2   7  -1 255.362 19.2674  65
   2  -7   1 253.272 19.0582  64
  -2  -7  -1 259.637 18.9482  63
  -2  -7  -2 143.559 11.5861   5
   2  -7   2 157.825 11.8193  70
  -2  -7  -2 157.030 11.8989  68
  -2   7  -2 133.318 11.7227  69
   2   7   2 145.072 11.7146  31
   2   7   2 155.004 15.3925  33
  -2   7  -2 152.798 11.9345  65
   2  -7   2 142.588 11.7249  64
  -2  -7  -2 152.874 11.7401  63
   2   7   2 161.813 11.8688  62
  -2   7  -2 159.861 12.0493  16
  -2   7  -3 131.290 11.0626  69
  -2  -7  -3 134.299 11.0297  68
   2  -7   3 133.950 10.8953  70
  -2  -7  -3 135.277 10.9879  63
   2  -7   3 132.327 10.8408  64
   2   7   3 146.206 11.0512  31
   2   7   3 146.511 11.2376  62
  -2   7  -3 128.471 11.0758  16
   2   7   4 1.42200 3.19998   1
   2  -7   4-0.23613 3.18830  60
  -2   7  -4 1.49609 2.81889  69
   2  -7   4 3.05846 3.01119  70
  -2   7  -4-0.68253 3.34657  16
  -2   7  -4 1.93741 2.59855  14
  -2  -7  -4-2.35729 3.12280  68
   2   7   4 3.27953 3.13924  31
   2  -7   4 2.51162 2.76279  64
   2   7   4 3.71181 3.99975  62
  -2  -7  -4-0.65291 2.71766  63
   2  -7   5 2.90031 3.37813  60
   2  -7   5 0.94940 3.07788  70
  -2   7  -5 2.93330 3.17186  69
   2  -7   5 3.05972 2.94730  64
   2   7   5-1.12417 3.50195   1
   2   7   5 1.51374 2.33341  44
  -2   7  -5-1.27051 2.80813  14
  -2   7  -5 3.36815 1.65552  35
   2   7   5 4.89603 3.41624  31
   2   7   5 2.85940 4.19868  62
  -2  -7  -5 3.86749 3.18754  68
   2   7   6 22.0159 5.09806  62
   2   7   6 17.5104 4.33719   1
   2   7   6 12.0462 2.78229  44
  -2   7  -6 8.11118 2.09270  35
   2   7   6 8.71258 3.87860  31
   2  -7   6 8.77252 3.93479  60
  -2  -7  -6 9.46537 3.68326  68
  -2   7  -6 12.6732 3.50734  14
   2  -7   6 13.8069 3.73763  70
  -2   7  -7 30.1414 3.29700  35
   2   7   7 24.9660 5.02505  31
   2  -7   7 19.7145 5.35303  60
  -2   7  -7 36.2423 5.08415  14
   2  -7   7 39.0991 5.29392  70
  -2  -7  -7 26.1560 5.22497  68
  -2  -7  -8 55.0332 7.59372  68
   2  -7   8 52.5791 7.44486  67
  -2   7  -8 68.2785 5.64287  35
   2   7   9-3.87090 6.32821  52
   2   7   9-0.53884 6.97947   9
   2   7  10-2.31714 4.66957  52
   2   7  10-1.45237 6.22351   9
   2   7  12 0.68381 1.23403  58
   2  -8 -12-1.48038 2.00847  23
   2   8 -12 1.76301 1.38573  36
   2  -8 -11 5.50420 4.54976  19
   2  -8 -11 1.88579 2.68875  23
   2   8 -10 11.4708 3.03574  43
   2   8 -10 11.7391 2.72463  41
   2  -8 -10 4.85779 3.33754  23
   2   8  -9 7.00129 2.68050  41
   2  -8  -9 4.20409 2.65969  10
   2  -8  -9 4.08113 3.78363  23
   2   8  -8 79.0182 6.56975  34
   2  -8  -8 74.3855 6.70612  10
   2   8  -8 88.4870 6.76887  41
   2  -8  -7 0.63808 3.55651  23
   2  -8  -7 4.98801 3.73593  48
   2   8  -7 6.41060 2.41186  40
   2  -8  -7 4.90166 2.49081  10
  -2  -8   7 6.43117 4.37629  60
   2  -8  -7 8.04677 2.21711  28
  -2  -8   7 5.25535 3.69756  64
  -2   8   7 10.7987 5.76386  62
   2  -8  -6 81.5500 8.13386  48
   2   8  -6 77.7509 6.38020  40
  -2  -8   6 84.7040 7.93663  64
  -2  -8   6 69.8896 8.17537  60
   2  -8  -6 87.1952 6.43542  28
  -2   8   6 83.7228 9.26097  62
  -2   8   6 86.1317 8.48337  66
  -2   8   5 77.8853 7.90774  66
  -2  -8   5 87.6356 7.62656  64
   2  -8  -5 57.4699 7.83193  23
   2   8  -5 73.4877 6.13933  20
  -2  -8   5 85.4072 7.84214  60
   2  -8  -5 83.3496 6.26472  28
   2  -8  -5 94.5286 8.05245  48
   2  -8  -5 67.8138 7.48927  49
  -2   8   5 92.0582 9.12758  62
   2   8  -4 114.436 10.2575  61
  -2   8   4 121.830 11.3225  62
  -2  -8   4 126.171 10.1848  64
  -2  -8   4 121.015 10.3710  60
   2  -8  -4 127.992 10.4162  48
   2  -8  -4 120.866 10.3566  49
  -2   8   4 124.768 10.4389  66
  -2  -8   3 39.8905 4.18769  64
  -2   8   3 27.7385 4.78339  65
   2   8  -3 29.5740 4.17684  61
  -2   8   3 27.5892 5.88038  62
   2  -8  -3 29.2110 4.16685  48
   2  -8  -3 29.4675 4.36890  49
  -2  -8   3 27.8951 4.18973  60
   2  -8  -2 323.078 23.8034   5
   2  -8  -2 319.958 23.8330  48
   2  -8  -2 335.194 24.0384  49
   2   8  -2 341.451 23.9610  61
  -2   8   2 320.055 24.2960  62
  -2   8   2 309.505 24.0839  65
   2   8  -1 4.26350 2.68903  61
  -2   8   1 2.47402 4.24270  62
   2  -8  -1-2.36212 2.74165   5
  -2  -8   1-2.53517 2.42670   5
  -2   8   1 3.48445 3.78493  65
   2  -8  -1-0.16259 2.68795  32
   2   8   0 145.340 11.0291  61
  -2   8   0 132.673 11.5473  62
  -2  -8   0 148.374 11.0406   5
   2  -8   0 140.813 11.0520   5
   2  -8   0 145.821 11.3133  64
  -2   8   0 131.065 11.5788  65
   2  -8   0 143.692 11.2433  17
  -2   8   0 138.615 11.2771  16
   2   8   1 36.4494 7.07609  33
  -2  -8  -1 45.3070 4.89085  68
  -2  -8  -1 47.9591 4.68770  63
  -2  -8  -1 45.1551 4.60245   5
   2  -8   1 41.5679 4.73579   5
  -2   8  -1 38.8527 5.32385  65
   2  -8   1 38.2992 4.82565  64
   2  -8   1 46.3056 4.94929  17
  -2   8  -1 46.9266 5.23057  16
   2   8   2 123.649 13.4724  33
  -2   8  -2 109.447 9.84202  16
  -2  -8  -2 122.780 9.80581  68
  -2   8  -2 108.091 9.54310  69
  -2  -8  -2 127.765 9.56965  63
   2  -8   2 111.898 9.64998  64
  -2   8  -2 116.795 9.90310  65
  -2  -8  -2 116.027 9.51790   5
   2  -8   3 14.0047 3.30302  64
   2   8   3 11.3638 3.49179  31
   2   8   3 15.2337 5.52849  33
  -2   8  -3 10.2216 3.74989  16
   2   8   3 13.1984 3.93756  62
  -2  -8  -3 11.2777 3.09597  63
  -2  -8  -3 9.84911 3.17015  68
  -2   8  -3 12.2257 3.21744  69
   2  -8   3 14.0124 3.53268  70
  -2   8  -4 103.563 10.1500  16
  -2   8  -4 115.804 10.0136  14
   2   8   4 130.246 10.5099  62
   2   8   4 125.720 10.2497  31
  -2  -8  -4 116.792 10.0980  68
   2  -8   4 123.904 10.1701  70
  -2   8  -4 113.310 10.1259  69
   2  -8   4 127.905 10.0741  64
   2  -8   5 69.2061 6.45034  64
   2  -8   5 66.1084 6.62259  70
  -2  -8  -5 60.9550 6.55946  68
   2   8   5 61.6771 5.32909  44
  -2   8  -5 59.1010 6.46290  14
   2  -8   5 46.8440 6.60304  60
   2   8   5 67.9000 6.75908  31
  -2   8  -5 61.0575 5.05257  35
   2   8   5 63.1829 7.10933  62
   2   8   6 47.8281 6.38380  62
   2  -8   6 33.9097 5.68589  60
   2  -8   6 36.9924 5.28223  70
   2   8   6 43.9984 4.18496  44
  -2  -8  -6 42.1588 5.59032  68
   2   8   6 45.9653 5.74533  31
  -2   8  -6 40.8668 3.79200  35
   2   8   6 37.7690 5.79333   1
  -2   8  -6 46.0172 5.39649  14
   2   8   7-2.55580 6.29298   9
  -2   8  -7 0.75648 2.01263  35
  -2  -8  -7 3.06304 3.31472  68
   2  -8   7-0.65888 3.61007  70
   2   8   7 0.71229 3.70387  31
  -2   8  -7 0.36599 3.29211  14
   2  -8   7 2.52990 4.09950  60
   2   8   8 0.54255 6.41362   9
  -2   8  -8 12.1231 2.54576  35
  -2  -8  -9 49.9252 4.97223  10
  -2   8  -9 65.7114 4.91758  35
   2  -9 -11 1.70347 2.39547  23
   2  -9 -11 4.60894 4.29324  19
   2   9 -10 8.14523 2.88866  43
   2   9 -10 7.22287 2.48527  41
   2  -9 -10 9.11738 3.64650  23
   2   9  -9 98.8352 7.27095  41
   2  -9  -9 54.0262 8.89311  23
   2   9  -8 27.3890 3.31373  34
   2   9  -8 24.6159 3.50120  40
   2   9  -8 27.2863 3.47718  41
   2  -9  -8 19.7763 4.77572  23
   2  -9  -8 22.5947 3.50441  10
   2  -9  -7 6.51441 3.62847  23
   2  -9  -7 5.87719 2.57774  10
   2   9  -7 4.91913 2.46475  40
  -2  -9   7 4.63450 4.24171  60
  -2  -9   7 3.39559 3.74167  64
   2  -9  -7 10.3945 3.88939  48
  -2   9   7 4.82727 5.48236  62
   2   9  -6 35.6212 3.61493  40
  -2  -9   6 31.2886 4.98674  64
   2  -9  -6 28.9963 5.13147  23
   2  -9  -6 43.1294 5.58431  48
  -2   9   6 34.5032 6.80890  62
  -2  -9   6 26.8363 5.25354  60
  -2  -9   5 0.52668 3.21454  64
   2   9  -5 0.89460 1.62199  20
   2  -9  -5 0.52421 2.77876  23
   2  -9  -5 1.90914 3.28265  48
   2  -9  -5 0.90672 3.36987  49
   2  -9  -5-0.37924 1.81217  28
  -2  -9   5-2.93222 3.63255  60
  -2   9   5 6.33489 5.52919  62
   2   9  -4 3.73139 2.90095  61
  -2   9   4 8.77347 5.45474  62
  -2  -9   4 7.62048 3.09832  64
   2  -9  -4 3.83562 2.85981  48
   2  -9  -4 6.56407 3.37628  49
   2   9  -4 7.09340 1.66780  20
   2  -9  -4 5.07879 2.76251  23
  -2  -9   4 8.25265 3.15924  60
   2   9  -3 2.14642 2.76925  61
  -2   9   3 8.87955 5.06470  62
  -2  -9   3 3.27902 2.78421  60
  -2   9   3 3.80870 3.69744  65
   2  -9  -3 7.08326 3.11676  49
   2  -9  -3 7.20786 3.04531  48
   2  -9  -2 181.904 13.8074   5
  -2   9   2 169.935 14.2088  65
   2   9  -2 171.099 13.8507  61
  -2   9   2 177.380 14.4086  62
   2  -9  -2 184.433 14.0297  49
   2  -9  -1 3.64657 2.90773   5
  -2  -9   1 1.90156 2.58581   5
   2  -9  -1 0.18222 2.64629  32
   2   9  -1 1.90913 2.58692  61
  -2   9   1 3.69402 4.31534  62
  -2   9   1 2.64428 4.24799  65
   2  -9   0 9.27522 3.37221  64
  -2   9   0 4.54220 4.37421  65
   2   9   0 1.19313 2.46270  61
  -2   9   0 0.95204 3.32315  16
   2  -9   0 3.25971 2.91118  17
  -2  -9   0 2.03762 2.63206   5
   2  -9   0 4.90931 2.82574   5
  -2  -9  -1 39.1513 4.61562  68
   2   9   1 33.6540 7.04563  33
   2  -9   1 43.5389 4.44247   5
  -2  -9  -1 29.4482 4.19336   5
  -2   9  -1 38.8408 5.38794  65
   2  -9   1 30.5787 4.54518  64
  -2  -9  -1 30.7440 4.07903  63
  -2   9  -1 32.3523 4.72457  16
   2  -9   1 35.1574 4.54840  17
  -2  -9  -2-3.39489 3.06929  68
   2  -9   2 2.43064 3.21842  67
  -2  -9  -2-1.15825 2.75954   5
  -2  -9  -2 1.61217 2.38136  63
  -2   9  -2 3.42970 3.73856  16
   2  -9   2 3.58231 3.17126  17
   2   9   2-2.02932 4.49012  33
  -2   9  -2 1.71509 3.77417  65
   2  -9   2 0.41107 3.03448  64
  -2   9  -3 65.0410 7.41278  16
   2  -9   3 75.6289 7.36401  64
   2   9   3 78.2132 11.0818  33
  -2  -9  -3 96.6399 7.57291  68
   2  -9   3 75.8413 7.31217  70
   2   9   4 10.4883 2.55334  44
  -2   9  -4 8.51269 3.61253  16
  -2   9  -4 9.28224 3.28386  14
   2   9   4 13.0365 3.77552  31
   2  -9   4 14.5802 3.60043  64
   2   9   4 9.54917 4.20045  62
   2  -9   4 11.2778 3.66614  70
  -2  -9  -4 12.8535 3.51790  68
  -2  -9  -5 10.1921 3.46546  68
   2   9   5 8.94729 3.84652  31
   2  -9   5 10.9224 3.72174  64
   2   9   5 12.1874 2.69498  44
  -2   9  -5 9.59188 2.12556  35
   2   9   5 18.0942 4.55905  62
  -2   9  -5 5.68533 3.65586  16
  -2   9  -5 15.9033 3.48597  14
   2  -9   5 8.57247 3.68504  70
   2   9   6-3.70612 4.09005  31
   2  -9   6 3.42881 3.44067  70
   2   9   6 2.21752 2.72903  44
  -2   9  -6 1.83295 1.94150  35
   2  -9   6-0.37799 4.05350  60
   2   9   6 4.30630 4.69644  62
  -2   9  -6 3.35825 3.40983  14
  -2  -9  -6-0.70261 3.47742  68
  -2   9  -7 3.80400 2.20967  35
   2   9   7 2.58957 3.75229  31
  -2   9  -7 7.93585 3.78458  14
   2  -9   7 6.17768 3.85221  70
   2  -9   7 3.01579 4.31128  60
  -2   9  -8 1.51683 2.20631  35
  -2   9  -9 18.8724 2.89865  35
   2   9  11-3.36178 1.77236  58
   2   9  11-0.31292 4.61562   9
   2 -10 -11 7.71466 3.97165  19
   2 -10 -11 1.49009 2.31563  23
   2  10 -10 14.3363 2.59905  41
   2  10 -10 17.2143 2.99917  43
   2 -10 -10 7.85099 3.64144  23
   2 -10 -10 11.1816 5.28993  19
   2  10  -9 8.07184 2.65632  41
   2 -10  -9 4.39278 3.60047  23
   2 -10  -8-0.67079 3.50223  23
   2  10  -8-0.88005 2.35603  34
   2  10  -8 3.14222 2.60218  40
   2 -10  -8 2.82340 2.48650  10
  -2 -10   7 61.5458 7.19267  64
   2 -10  -7 64.4289 5.70507  10
   2 -10  -7 42.1633 7.37653  23
  -2  10   7 68.6018 8.71184  62
   2  10  -7 67.4247 5.63811  40
   2  10  -6 10.3259 2.58435  40
  -2 -10   6 10.1896 4.01504  64
  -2 -10   6 12.8045 4.45413  60
   2 -10  -6 14.7026 2.75395  10
   2 -10  -6 12.5826 3.95068  48
   2 -10  -6 12.2431 3.96857  23
  -2  10   6 19.5138 6.18326  62
   2 -10  -5 38.1053 6.34927  23
   2  10  -5 51.8364 4.55689  20
  -2 -10   5 59.4321 6.14193  64
   2 -10  -5 50.6374 6.40394  49
   2 -10  -5 56.3371 6.38982  48
  -2 -10   5 58.7462 6.56540  60
  -2  10   5 64.3709 7.91662  62
   2  10  -4 59.9137 4.96848  20
   2 -10  -4 47.8912 6.79779  23
  -2 -10   4 67.0503 6.32597  64
   2 -10  -4 53.7654 6.41850  48
   2 -10  -4 57.4058 6.59639  49
  -2 -10   4 67.7079 6.75617  60
   2  10  -4 61.5717 6.51290  61
  -2  10   4 73.6533 8.07113  62
  -2  10   3 163.572 12.3535  65
   2  10  -3 138.315 10.5600  22
   2  10  -3 139.683 10.5254  20
   2 -10  -3 119.100 12.3264  23
   2  10  -3 174.237 12.1201  61
  -2  10   3 164.907 12.9061  62
   2  10  -3 132.636 10.5415  39
   2 -10  -3 153.217 12.1121  49
   2 -10  -3 149.785 11.8581  48
  -2 -10   3 159.739 12.1363  60
  -2 -10   2 90.0699 7.89252  60
   2  10  -2 86.3803 7.77083  61
  -2  10   2 83.7780 8.52162  62
  -2  10   2 79.5030 8.28044  65
   2 -10  -2 85.0924 7.68775   5
  -2 -10   2 78.7393 7.53502   5
   2 -10  -2 86.2103 7.87750  49
   2 -10  -1 92.3921 7.96347   5
  -2 -10   1 88.0957 7.80439   5
   2  10  -1 95.4507 7.86705  61
   2 -10  -1 73.6986 7.72981  32
  -2  10   1 100.224 8.63782  65
  -2 -10   0 17.5842 3.30775   5
   2 -10   0 17.9734 3.42227   5
   2  10   0 16.0686 3.06346  61
   2 -10   0 14.9692 3.62936  64
  -2  10   0 14.9292 4.47314  65
  -2  10   0 14.8630 3.82911  16
   2 -10   0 12.5292 3.48662  17
  -2  10  -1 15.7612 4.38039  65
   2 -10   1 17.2722 3.70122  64
   2  10   1 21.0253 6.02341  33
  -2 -10  -1 20.4849 3.28130  63
  -2 -10  -1 18.2688 3.47796   5
   2 -10   1 17.8943 3.53389   5
  -2 -10  -1 16.0837 3.61189  68
  -2  10  -1 15.8952 3.79469  16
   2 -10   1 15.0427 3.56014  17
   2  10   2 10.1560 5.16554  33
  -2  10  -2 11.8349 4.01369  65
   2 -10   2 11.0938 3.40265  64
  -2 -10  -2 12.6596 3.21826   5
   2 -10   2 13.7330 3.36199   5
  -2 -10  -2 7.50089 3.15870  68
   2 -10   2 17.0926 3.63582  17
  -2  10  -2 9.92502 3.51464  16
  -2  10  -3 1.11092 3.57686  16
   2  10   3 1.16440 2.26101  44
  -2 -10  -3 6.13836 3.03492  68
   2 -10   3 3.22113 3.18464  64
  -2  10  -4 6.04936 3.66506  16
  -2  10  -4 12.9711 3.37516  14
  -2 -10  -4 9.96119 3.57424  68
  -2  10  -4 1.67096 3.75415  61
   2  10   4 11.1409 2.63421  44
   2 -10   4 8.60998 3.64784  64
   2 -10   4 12.5528 3.74549  70
   2 -10   5 44.3458 5.57587  70
   2  10   5 38.4721 4.25784  44
  -2  10  -5 31.0340 5.48290  16
  -2  10  -5 36.4128 5.31011  14
  -2 -10  -5 46.6955 5.58788  68
   2  10   5 50.1426 6.26564  62
   2 -10   5 39.5195 5.34584  64
  -2  10  -5 39.5663 3.83106  35
   2 -10   6 3.29587 3.81126  70
   2 -10   6-2.21081 3.81153  64
   2  10   6-2.43234 2.92019  44
  -2  10  -6 2.83325 3.23583  14
  -2  10  -6-2.14183 2.09278  35
   2  10   6 2.82850 3.74890  31
   2  10   6-5.12992 5.05941  62
  -2 -10  -6-2.91357 3.52527  68
  -2  10  -7 27.2545 3.31748  35
  -2  10  -8 13.3032 2.63033  35
  -2 -10  -8 11.0171 2.88941  10
  -2  10  -9 0.43580 2.10897  35
   2  10  10 4.44474 5.52617   9
   2  10  11 2.44042 1.53462  58
   2 -11 -11 5.40849 1.83164  25
   2  11 -11 8.19832 1.65888  36
   2 -11 -10-1.40319 3.05202  23
   2  11 -10 4.27584 2.52608  43
   2  11 -10-0.28183 2.06994  41
   2  11  -9 9.15513 2.42146  34
   2  11  -9 4.58317 2.41798  41
   2 -11  -9 2.92589 3.44116  23
   2 -11  -8 2.64538 2.52872  10
   2  11  -8 3.70607 2.57122  40
   2 -11  -8 1.94579 3.28408  23
   2 -11  -7-1.52917 2.52591  10
   2 -11  -7-3.94408 4.07039  23
   2  11  -7 0.11996 2.48258  40
   2  11  -6 114.130 8.59663  40
  -2 -11   6 131.229 10.3576  64
  -2 -11   6 94.0402 10.4654  60
   2 -11  -6 112.313 8.71776  10
  -2  11   6 129.275 11.5245  62
   2 -11  -6 80.2424 10.5614  23
   2 -11  -6 89.1188 10.0936  48
  -2 -11   5 25.5967 4.46393  64
   2  11  -5 30.2367 3.00115  20
   2 -11  -5 17.3230 4.14828  23
  -2 -11   5 20.7587 5.06489  60
  -2  11   5 26.8298 6.35954  62
   2 -11  -5 19.3516 4.53241  49
   2 -11  -5 16.9080 4.56075  48
   2  11  -4 22.7476 2.53288  20
   2 -11  -4 14.8985 4.21845  48
   2 -11  -4 23.9086 4.38370  49
  -2 -11   4 21.7391 4.38464  60
  -2  11   4 26.6478 6.28340  62
   2 -11  -3 3.58529 3.32073  49
  -2  11   3-0.08706 3.15854  45
  -2  11   3 4.17867 3.79718  65
   2  11  -3 0.17198 1.60090  20
   2  11  -3 0.95071 1.42238  39
  -2 -11   3 6.02492 3.17039  60
   2  11  -3-0.28834 3.03470  61
  -2  11   3-0.29813 5.26352  62
   2 -11  -2 25.4487 4.20232  49
  -2  11   2 26.5873 5.41296  62
   2  11  -2 24.3159 3.95052  61
   2  11  -2 30.2227 3.00161  29
  -2  11   2 16.0212 4.56712  65
   2 -11  -2 24.9449 4.19180   5
  -2 -11   2 22.9727 4.06788  60
   2  11  -1 8.75352 1.67436  22
   2 -11  -1 10.0161 3.41124   5
  -2 -11   1 9.25826 3.21631   5
   2  11  -1 8.61175 2.37982  29
  -2  11   1 11.6701 4.41704  65
   2  11  -1 8.80648 1.63520  39
   2  11  -1 11.1256 3.29408  61
   2 -11   0 138.472 11.4724  64
  -2  11   0 137.576 11.9538  65
  -2 -11   0 129.024 11.4954  68
   2 -11   0 145.080 11.3843   5
  -2 -11   0 151.175 11.3235   5
  -2  11   0 122.139 11.3623  16
   2 -11   1 38.6416 5.04998  17
  -2  11  -1 30.9269 4.93169  16
  -2  11  -1 45.3252 5.89775  65
   2 -11   1 45.0052 5.30707  64
   2  11   1 46.3575 4.19494  29
   2  11   1 31.7737 7.74604  33
   2 -11   1 41.2034 5.06623   5
  -2 -11  -1 40.7804 5.03585  68
   2  11   2 38.4080 3.77335  29
   2  11   2 36.2711 8.34048  33
  -2  11  -2 32.9595 5.27186  65
   2 -11   2 32.0550 4.81222  64
  -2 -11  -2 37.1305 4.71701  68
  -2  11  -2 28.9345 5.13738  16
   2 -11   2 31.3027 4.62786  17
   2 -11   2 32.4257 4.58763   5
   2  11   3 5.37925 5.17889  33
  -2  11  -3 15.3686 4.14908  16
   2 -11   3 8.89393 3.49569  17
  -2 -11  -3 10.7297 3.29896  68
   2  11   3 11.5680 2.62619  44
   2 -11   3 16.1685 3.91800  64
   2 -11   4-1.17872 3.30797  64
  -2 -11  -4-0.94078 2.90813  68
  -2  11  -4-0.30696 3.44578  61
  -2  11  -4-0.92139 2.91782  14
  -2  11  -4 2.67124 3.69730  16
   2  11   4-0.37481 2.48651  44
   2  11   5 57.7437 5.20158  44
  -2  11  -5 60.3458 4.97023  35
   2 -11   5 61.9178 6.63459  64
  -2 -11  -5 69.3418 6.91453  68
   2 -11   5 63.7892 6.82974  70
  -2  11  -5 68.7773 6.72327  14
  -2  11  -5 41.2432 6.56462  16
  -2  11  -6 55.2000 5.06739  35
   2 -11   6 55.1511 6.81495  70
  -2  11  -6 59.5741 6.78349  14
   2 -11   6 52.5349 6.50664  64
   2  11   6 57.9314 5.37991  44
   2  11   6 64.9040 7.45700  62
  -2  11  -7 32.3927 3.67511  35
  -2  11  -8 30.6216 3.42799  35
  -2 -11  -8 23.1408 3.53207  10
  -2  11  -9 4.78054 2.16367  35
   2  11   9 1.40828 5.91522   9
   2  11  10 0.79755 1.77920  58
   2  11  11 2.61702 1.35099  58
   2 -12 -11 8.12726 1.96824  21
   2  12 -10 0.47166 2.25690  43
   2  12 -10 0.25227 1.80160  41
   2 -12 -10 0.42991 2.08458  25
   2  12  -9-0.20613 2.15638  34
   2  12  -9 3.84626 2.27418  41
   2 -12  -9-2.12470 3.17661  23
   2  12  -8 0.34922 2.58454  40
   2 -12  -8 3.68043 3.75442  23
   2 -12  -8-1.61963 2.50629  10
   2 -12  -7 8.50885 2.74567  10
   2  12  -7 6.87956 2.60654  40
   2 -12  -6 222.368 16.5956  10
  -2 -12   6 237.011 18.0875  64
   2  12  -6 221.416 16.5027  40
  -2  12   5 2.31830 5.50353  62
   2 -12  -5 1.77845 2.32868  10
   2 -12  -5 4.15571 3.54308  48
   2 -12  -5 7.50859 3.95443  49
  -2 -12   5-0.39851 4.06605  60
   2  12  -5 2.72591 1.95518  20
  -2 -12   4 50.4862 6.11462  60
   2  12  -4 47.2962 4.04042  20
  -2  12   4 59.7358 7.55801  62
   2 -12  -4 40.1637 5.62084  48
   2 -12  -4 51.8175 6.24156  49
  -2  12   3-0.09601 3.36195  45
   2  12  -3 1.88586 3.17726  61
  -2  12   3 2.87270 5.21908  62
  -2  12   3-10.1927 4.32278  65
  -2 -12   3 0.97707 3.20892  60
   2  12  -3-0.18823 1.69335  20
   2 -12  -3-1.31049 3.57712  49
   2  12  -3-0.10351 1.54943  39
   2  12  -2 27.5086 3.04025  29
   2 -12  -2 24.7696 4.14427   5
  -2 -12   2 23.7946 4.01425  60
  -2  12   2 19.7428 5.06258  65
   2  12  -2 13.7101 2.20802  39
   2  12  -2 16.3654 3.78033  61
   2 -12  -2 18.3649 3.94047  49
  -2 -12   1 4.97437 2.96443  60
   2  12  -1 3.25978 1.55907  22
   2  12  -1 3.72636 1.48417  39
  -2  12   1 0.53295 3.09300  45
   2  12  -1 4.70422 2.73132  61
   2 -12  -1 4.02410 3.15281   5
   2  12  -1 6.55015 2.26178  29
  -2  12   1 3.81257 4.08188  65
   2  12   0 29.4816 2.85778  22
   2  12   0 25.5828 2.76503  39
   2 -12   0 31.2424 4.33420   5
   2  12   0 37.5841 3.63415  29
  -2  12   0 25.6115 5.24978  65
   2  12   0 24.2768 2.85331  26
  -2  12   0 20.5599 4.37518  16
  -2 -12   0 32.3754 4.62855  68
   2 -12   1 25.3050 4.22466  17
  -2  12  -1 12.3175 3.97228  16
   2  12   1 13.8275 2.15502  24
   2  12   1 20.1111 2.90066  29
   2  12   1 18.3296 6.59776  33
  -2 -12  -1 18.9869 3.83650  68
   2 -12   1 17.3780 3.84481   5
  -2  12  -1 13.8842 4.54516  65
   2 -12   1 12.3666 3.74194  64
   2  12   1 14.5005 2.15046  26
   2 -12   2 1.09817 2.98667   5
   2  12   2 0.97908 2.14022  29
   2  12   2 4.13618 5.39740  33
  -2 -12  -2-0.30065 2.93592  68
   2 -12   2-1.42751 3.20489  64
  -2  12  -2-0.94672 3.26856  16
   2 -12   2-1.13563 3.13269  17
   2  12   3 12.6091 2.76386  44
   2 -12   3 10.2526 3.65885   5
   2  12   3 16.1181 6.66891  33
   2 -12   3 12.9655 4.02006  64
  -2  12  -3-0.31921 3.83967  61
  -2  12  -3 13.9116 4.11967  16
   2 -12   3 10.2529 3.69954  17
  -2 -12  -3 15.9667 3.77991  68
  -2 -12  -4 15.0476 3.93321  68
   2 -12   4 26.6219 4.52494  64
   2  12   4 17.9218 3.14067  44
   2 -12   4 19.1377 4.41312  17
  -2  12  -4 21.9283 4.08655  14
  -2  12  -4 18.5829 4.57558  16
   2 -12   5 7.83295 3.80318  64
   2  12   5 5.29371 2.95320  44
  -2  12  -5 5.89109 2.16921  35
  -2  12  -5 6.11417 3.56380  14
  -2  12  -5 1.53750 3.83893  16
   2  12   6 25.7511 3.79742  44
  -2  12  -6 21.7796 3.08866  35
   2  12   7 0.54372 6.26707   9
  -2  12  -7 3.51579 2.28348  35
  -2 -12  -7-0.54296 2.43734  10
  -2  12  -8 0.11160 2.24706  35
  -2 -12  -8 1.17640 2.36690  10
   2  12   9-0.80626 2.05292  58
  -2  12  -9-0.77720 1.97085  35
   2  12  10 1.70095 1.64354  58
   2 -13 -10 8.75090 2.34200  21
   2  13 -10 6.79988 2.20267  43
   2 -13 -10 8.69573 1.98167  25
   2  13  -9 4.76514 2.12894  41
   2  13  -9-0.28571 1.99232  34
   2 -13  -9 2.52678 2.31461  25
   2 -13  -8 3.58604 2.46330  10
   2  13  -8 8.66829 2.56480  40
   2 -13  -7 5.08327 2.58139  10
   2  13  -7 5.01254 2.53317  40
   2 -13  -6 24.8586 3.44561  10
   2  13  -6 23.9972 3.32441  40
  -2  13   5 220.175 17.7101  62
   2 -13  -5 226.320 15.2814  10
  -2 -13   5 183.066 17.0228  60
   2  13  -5 216.978 15.0882  20
   2 -13  -4 69.9683 5.29366  10
   2  13  -4 63.0249 5.01409  20
   2 -13  -4 53.6711 6.94094  49
  -2 -13   4 55.1928 6.83890  60
  -2 -13   3 1.39103 3.30171  60
   2 -13  -3-1.06764 3.62188  49
   2  13  -3 8.14564 3.48897  61
   2  13  -3 2.34513 1.91355  20
  -2  13   3 2.15174 4.19330  65
   2  13  -2 36.8589 3.72177  29
   2  13  -2 26.1937 2.94771  39
  -2  13   2 25.2020 5.40593  65
   2  13  -2 32.7197 3.04626  22
   2 -13  -2 26.8593 4.90299  49
   2 -13  -2 35.0988 4.94723   5
   2  13  -2 31.8790 4.59073  61
   2  13  -1-1.22600 1.56630  22
   2 -13  -1-1.19383 3.32764   5
  -2  13   1 0.09809 3.44064  45
   2  13  -1-2.57426 3.11170  61
  -2  13   1-0.70184 4.15938  65
   2  13  -1-0.20307 1.46361  39
   2  13  -1 4.06032 2.41561  29
   2 -13   0 132.343 11.0303   5
   2  13   0 122.846 9.49770  39
  -2 -13   0 131.769 11.2619  68
   2  13   0 119.672 9.58109  26
  -2  13   0 134.316 11.7265  65
   2  13   0 118.671 9.51186  22
   2  13   0 156.685 10.2400  29
   2  13   0 111.584 15.6401  33
   2 -13   1 31.3623 4.56747   5
   2  13   1 24.8213 3.34374  29
   2  13   1 25.9526 7.58876  33
   2 -13   1 29.5648 4.66695  17
  -2  13  -1 17.2298 4.51198  16
  -2 -13  -1 35.7626 4.74489  68
  -2  13  -1 18.7265 5.20589  65
   2 -13   1 25.1211 4.58806  64
   2  13   1 20.1488 2.51977  39
   2  13   2 3.67132 2.26497  29
   2  13   2 4.52262 5.01642  33
   2 -13   2 0.30851 3.19693  17
  -2  13  -2-0.34773 3.75689  16
  -2 -13  -2-0.97523 3.27362  68
   2 -13   2-0.62736 3.40157  64
   2 -13   2 2.43002 3.24596   5
   2 -13   3 6.48173 3.58564  17
  -2  13  -3 5.56054 4.27788  16
   2  13   3 26.9109 7.48249  33
   2 -13   3 17.4165 4.21911  64
  -2 -13  -3 14.7284 3.69880  68
  -2  13  -3 1.04199 4.20347  61
   2  13   3 10.9781 2.89857  44
   2 -13   4 6.55323 3.91151  64
   2  13   4 5.18354 2.77336  44
   2  13   4 5.61542 6.29300   9
  -2  13  -4 0.36184 3.79160  61
   2 -13   4 5.14627 3.69278  17
  -2  13  -4 3.91342 3.26619  14
  -2  13  -4 7.07494 4.00287  16
   2  13   5 1.57087 2.91880  44
   2 -13   5 1.44084 3.71716  64
   2 -13   5-0.72326 3.59504  17
  -2  13  -5 1.13208 3.46572  14
  -2  13  -5-0.40828 4.19609  16
  -2  13  -5 2.61379 2.22878  35
  -2  13  -6 66.6619 5.64737  35
   2  13   6 62.1515 5.98049  44
  -2 -13  -7 3.86378 2.54020  10
  -2  13  -7 3.22715 2.27909  35
   2  13   8-0.63621 1.94216  58
  -2  13  -8 2.96533 2.19389  35
  -2 -13  -8 2.71920 2.30015  10
   2  13   9-0.39108 5.34023   9
  -2  13  -9 0.97490 1.80653  35
   2  13   9-0.70914 1.77510  58
   2  13  10 0.19187 1.37012  58
   2  14 -10 4.60205 1.84485  43
   2  14 -10 0.18118 1.59392  41
   2  14  -9-0.51206 1.79845  34
   2  14  -9 2.31895 1.86962  41
   2 -14  -9 1.08629 2.47045  21
   2  14  -8 1.55427 2.27497  40
   2  14  -8 0.65681 2.09979  34
   2 -14  -8-0.47371 2.20761  10
   2 -14  -7 37.6843 4.26328  10
   2  14  -7 41.2294 4.19175  40
   2 -14  -6 27.9407 3.59646  10
   2  14  -6 22.2042 3.32955  40
   2 -14  -5 9.94517 2.78826  10
   2  14  -5 12.0954 2.48539  20
   2  14  -4-0.38446 3.38452  61
   2 -14  -4-1.04661 2.36304  10
  -2 -14   4-0.80158 3.52821  60
   2 -14  -4-3.21607 3.92603  49
   2  14  -4 0.11350 2.05834  20
  -2  14   3 24.6829 5.51194  65
   2 -14  -3 28.3607 3.25373  10
   2 -14  -3 19.0782 4.90752  49
   2  14  -3 23.7637 2.90842  20
   2  14  -3 24.5991 4.65341  61
  -2  14   2 3.24229 4.09740   6
   2  14  -2 6.05505 3.38704  61
   2  14  -2 3.98329 1.79868  22
   2 -14  -2 6.91306 3.98536  49
  -2  14   2 0.65834 3.80586  45
   2  14  -2 3.62266 1.79559  39
  -2  14   2 7.31152 4.59986  65
   2  14  -2 7.62189 2.50658  29
   2  14  -1-0.88534 1.67819  22
  -2  14   1-5.72618 4.59279  65
   2  14  -1 1.69696 2.25301  29
   2  14  -1 0.36233 1.69770  26
  -2  14   1-2.91031 4.06995   6
   2 -14  -1 0.34550 3.57864  49
  -2 -14   1-1.06735 3.25002  68
  -2  14   0 9.88913 3.76833  45
   2  14   0 9.51592 2.04859  22
   2  14   0 6.11410 5.86841  33
   2  14   0 9.62314 2.84957  29
  -2 -14   0 17.3029 4.05284  68
   2  14   0 11.8555 2.13063  26
   2  14   0 12.6597 2.04662  39
  -2  14   0 14.2893 4.92118  65
  -2  14  -1 13.9824 4.73563   6
  -2  14  -1 13.2295 4.16159  16
   2  14   1 9.43503 5.89795  33
   2  14   1 16.9121 3.02412  29
   2  14   1 14.7286 2.31713  22
  -2  14  -1 18.8693 5.10312  65
   2 -14   1 15.0877 4.07182  64
  -2 -14  -1 15.7850 3.99227  68
   2 -14   2 0.66183 3.40015  17
  -2  14  -2-1.89204 4.04188  16
   2  14   2-3.25332 6.00381  33
   2  14   2 1.65037 2.37386  29
  -2  14  -2-3.93649 3.76494  61
   2 -14   2-0.33940 3.54311  64
  -2  14  -2 0.36795 3.81106   6
  -2 -14  -2 3.47694 3.44046  68
   2 -14   3 9.88840 4.12247  64
   2 -14   3 15.4564 3.91094  17
  -2  14  -3 10.7878 4.33340  16
  -2  14  -3 1.12059 4.27181  61
   2  14   3 1.68926 5.65808  33
   2  14   3 11.5216 2.95640  44
   2 -14   4 10.3707 3.94037  17
  -2  14  -4 11.2675 3.92488  14
  -2  14  -4 10.0339 4.87407  16
  -2  14  -4 0.76705 4.00579  61
   2  14   4 9.81511 3.04403  44
  -2  14  -4 10.5117 2.46811  35
   2 -14   4 7.31182 4.12386  64
  -2  14  -5 9.88308 2.48974  35
   2  14   5 6.76022 3.09593  44
  -2 -14  -6 13.2160 2.79932  10
  -2  14  -6 11.7407 2.60013  35
   2  14   6 12.4815 3.28978  44
  -2  14  -7 25.9137 3.06441  35
  -2 -14  -7 21.3442 3.23708  10
  -2  14  -8 9.30570 2.33556  35
   2  14   8 2.20048 5.62713   9
  -2  14  -9 6.27723 1.86184  35
   2  15  -9 0.14586 1.85743  41
   2  15  -9 0.66357 1.67851  34
   2  15  -8 4.80069 2.06109  41
   2  15  -8 4.88561 2.21897  40
   2  15  -8 0.39699 2.14004  34
   2 -15  -8 5.83799 2.17013  10
   2 -15  -8 3.98188 2.69623  21
   2 -15  -7 10.7059 2.59883  10
   2  15  -7 9.90957 2.57274  40
   2 -15  -7 8.18699 3.09252  21
   2 -15  -6 14.9774 3.00330  10
   2  15  -6 12.3059 2.85922  40
   2  15  -5-3.19778 2.26432  20
   2 -15  -5 2.32270 2.46477  10
   2  15  -4 3.63287 2.12232  20
   2 -15  -4 2.56903 2.55435  10
  -2  15   3 41.0785 5.88781  65
   2  15  -3 32.3187 5.08651  61
   2 -15  -3 36.4580 3.73103  10
   2  15  -3 33.2890 3.40520  20
  -2  15   2 20.9281 5.40687  65
   2  15  -2 29.1806 4.76010  61
  -2  15   2 14.2297 4.69591   6
   2  15  -2 23.5257 2.82948  22
   2 -15  -2 20.6775 4.86453  49
   2  15  -2 20.2515 2.74967  39
   2 -15  -2 25.0899 3.20790  10
   2  15  -2 31.3185 3.58398  29
   2 -15  -1 63.0007 4.96433  10
  -2  15   1 32.4092 6.40008   6
   2 -15  -1 37.2510 6.50238  49
   2  15  -1 56.2228 4.59874  39
  -2  15   1 52.0824 7.24197  65
   2  15  -1 76.8660 5.61958  29
   2  15  -1 38.8022 10.3908  33
   2  15  -1 54.3208 4.70216  26
  -2 -15   1 58.5219 6.95120  68
   2  15   0 33.3956 3.40686  26
   2  15   0 31.6840 3.30377  22
  -2 -15   0 50.2870 5.62337  68
   2  15   0 32.6557 3.27889  39
  -2  15   0 30.0664 4.68505  45
  -2  15   0 24.6962 5.04709  61
  -2  15   0 27.1611 5.64287   6
   2 -15   0 28.6453 3.66206  10
  -2  15   0 24.2203 5.69320  65
   2  15   0 33.4682 4.12421  29
   2  15   0 8.24820 6.80956  33
  -2 -15  -1 20.3707 4.34679  68
  -2  15  -1 9.15383 3.97888  45
  -2  15  -1 11.9671 4.52846  16
  -2  15  -1 5.52436 4.25008   6
   2  15   1 18.5757 7.38307  33
   2  15   1 20.2275 3.21174  29
   2  15   1 13.5136 2.28457  22
  -2  15  -1 22.9977 4.75928  61
  -2  15  -1 20.2011 5.20986  65
  -2  15  -2-3.12733 3.86877   6
   2 -15   2 1.80586 3.75631  64
   2  15   2-0.17521 2.52117  29
   2  15   2 3.46137 5.29690  33
  -2  15  -2 5.71033 4.06683  61
  -2  15  -2 1.63057 4.18910  16
   2  15   3-1.77191 4.90593  33
   2 -15   3 0.71583 3.54299  17
  -2  15  -3 1.27745 4.44635  16
   2  15   3 0.86313 2.85599  44
  -2  15  -3-8.26277 4.07652  61
   2 -15   3-0.74366 3.97284  64
  -2  15  -4 60.2174 5.39607  35
   2  15   4 63.3422 5.78038  44
   2  15   5 4.34944 3.12596  44
  -2  15  -5 8.94481 2.50341  35
  -2 -15  -5 6.22394 2.50707  10
   2  15   6 4.55919 3.06495  44
  -2 -15  -6 4.39699 2.50143  10
  -2  15  -6 0.45038 2.16241  35
  -2  15  -7 8.48503 2.28378  35
  -2  15  -8 3.07492 1.86264  35
   2  16  -9 1.83173 1.23795  26
   2  16  -9 0.66835 1.35873  34
   2  16  -9 0.17550 1.35211  41
   2  16  -8 7.68385 1.90215  41
   2  16  -8 7.57867 2.09107  40
   2 -16  -7 2.25456 2.15640  10
   2  16  -7 0.39860 2.18758  40
   2 -16  -6 11.6551 2.73206  10
   2  16  -6 12.8978 2.72239  40
   2 -16  -5-0.13317 2.46391  10
   2  16  -5 0.92725 2.06303  20
   2 -16  -4 69.2421 5.96050  10
   2  16  -4 64.1469 5.66519  20
   2 -16  -3 10.9142 2.81544  10
   2  16  -3 14.4161 2.51648  20
   2 -16  -2 96.1025 6.49193  10
   2  16  -2 88.1001 6.19696  20
   2  16  -2 75.5246 6.21896  26
   2 -16  -1 120.171 8.29104  10
   2  16  -1 116.537 8.00725  22
  -2  16   1 1.08595 8.70389  45
   2 -16  -1 80.7748 9.66881  49
   2  16  -1 122.492 8.05145  39
  -2  16   1 77.2986 9.84352   6
  -2 -16   1 104.512 10.0251  68
   2  16  -1 145.767 9.03962  29
   2  16  -1 23.9144 11.6025  33
  -2  16   1 94.7601 10.5485  65
   2  16  -1 107.661 8.04096  26
  -2  16   0-1.24564 4.16411   6
   2  16   0 6.96460 5.56711  33
   2  16   0 1.51716 2.84121  29
  -2 -16   0 3.06831 3.36023  68
  -2  16   0-5.09656 4.65550  65
   2  16   0 2.54877 1.82488  22
   2 -16   0 3.26597 2.51792  10
  -2  16  -1 16.9445 4.25780  45
   2 -16   1 9.19308 4.00675  32
   2  16   1 23.5766 3.63015  29
   2  16   1 8.87001 6.02211  33
  -2  16  -1 15.3682 4.99345  65
   2  16   1 19.1892 2.59146  22
   2  16   2 62.2651 5.28725  22
  -2  16  -2 58.9981 6.19047  45
   2  16   3 1.20484 2.87809  44
  -2 -16  -3 1.56644 2.32835  10
   2  16   4 4.71594 3.02633  44
  -2  16  -4 3.34883 2.20160  35
  -2 -16  -4 2.62404 2.43577  10
   2  16   5 23.6705 3.68352  44
  -2  16  -5 25.5911 3.11689  35
  -2 -16  -5 23.0481 3.30044  10
   2  16   6 25.2838 3.68094  44
  -2  16  -6 27.7263 3.14703  35
  -2 -16  -6 19.9175 3.17010  10
  -2  16  -7 3.55419 2.03717  35
  -2  16  -8 2.35156 1.64219  35
   2  17  -8-0.14559 1.56758  34
   2  17  -8 2.36430 1.42196  26
   2  17  -7 6.77357 2.16275  40
   2 -17  -7 5.19780 2.08108  10
   2  17  -6 3.67373 2.17875  40
   2 -17  -6-0.34544 2.14632  10
   2  17  -5 10.3456 2.61418  40
   2 -17  -5 7.81985 2.58211  10
   2  17  -4 0.80303 2.11744  20
   2 -17  -4 0.26415 2.34132  10
   2  17  -3 0.13873 1.93321  26
   2  17  -3 1.98077 2.15853  20
   2 -17  -3-0.80276 2.42885  10
   2  17  -2 4.38177 2.05508  26
   2  17  -2-0.23453 2.13172  20
  -2  17   2 2.10466 4.15338  45
   2 -17  -2 3.35039 2.55117  10
  -2 -17   1 2.07450 2.36439  10
   2 -17  -1 8.02867 2.56329  10
   2  17  -1 5.99203 2.06358  26
  -2  17   1-0.36973 4.27405  45
   2  17  -1 6.83760 2.16871  22
  -2  17   0 18.7261 4.75691  45
   2  17   0 29.8338 4.20535  29
  -2 -17   0 30.0550 3.54297  10
   2 -17   0 26.8840 3.63170  10
   2  17   1 1.70058 1.77271  22
  -2 -17  -1-1.42510 2.29985  10
   2 -17   1 0.13376 2.64167  10
   2  17   1 1.27882 1.99640  55
   2  17   2 9.69432 2.11406  22
  -2 -17  -2 8.04270 2.62140  10
  -2 -17  -3 61.3565 5.28634  10
   2  17   3 51.8182 5.35592  44
  -2 -17  -4 32.8077 3.55678  10
   2  17   4 26.6290 3.88205  44
  -2  17  -4 24.6206 3.34132  35
  -2 -17  -5 31.8845 3.59456  10
  -2  17  -5 28.2173 3.31707  35
   2  17   5 30.5329 3.88687  44
  -2  17  -6 20.6947 2.72267  35
   2  17   6 21.4340 3.34721  44
  -2  17  -7 3.08642 1.77539  35
  -2  17  -8 12.1410 1.82269  35
   2  18  -8 3.17308 1.21331  26
   2  18  -8 0.85815 1.37667  34
   2  18  -7 0.07880 1.71532  34
   2  18  -7 1.33484 1.51126  26
   2  18  -7 4.83492 1.77779  40
   2  18  -6-2.69443 1.76071  26
   2 -18  -6 0.30251 2.00539  10
   2  18  -6 0.36026 1.98524  40
   2  18  -5 1.08902 1.87176  26
   2 -18  -5 0.45668 2.19733  10
   2  18  -5-0.71126 2.23065  40
   2  18  -4 11.7290 2.39345  20
   2  18  -4 5.79891 2.20328  26
   2 -18  -4 11.3471 2.63490  10
   2  18  -3 66.8055 5.47518  20
   2 -18  -3 72.3271 5.73730  10
   2  18  -2 21.0113 2.84191  20
   2  18  -2 18.0572 2.75986  26
   2 -18  -2 23.4393 3.24608  10
  -2  18   1 6.44953 4.08980  45
   2 -18  -1 1.97655 2.50781  10
  -2 -18   1 0.76780 2.33632  10
  -2  18   0 41.6874 5.48036  45
   2  18   0 42.3734 4.11067  22
  -2 -18   0 51.5030 4.53448  10
   2 -18   0 37.5450 4.48187  10
   2  18   1 7.05661 2.25804  55
  -2  18  -1 13.5494 4.21349  45
  -2 -18  -1 7.14458 2.51726  10
   2 -18   1 7.38431 2.67091  10
  -2 -18  -2 2.91374 2.39276  10
  -2 -18  -3 77.6060 6.26996  10
   2  18   3 68.3785 6.27140  44
  -2  18  -3 70.8392 6.09659  35
  -2 -18  -4 2.73801 2.25399  10
  -2  18  -4 1.54992 2.10132  35
   2  18   4 2.81531 2.75047  44
  -2  18  -5 3.32911 1.93895  35
   2  18   5 3.40867 2.64153  44
  -2  18  -6 0.66477 1.71340  35
  -2  18  -7 12.9234 1.93241  35
   2  19  -7 0.31004 1.62263  34
   2  19  -7 8.00197 1.58305  26
   2  19  -6 4.62161 1.61158  26
   2  19  -6 6.91115 1.89023  40
   2  19  -5 0.94798 1.64942  26
   2 -19  -5-0.89280 1.95894  10
  -2  19   5 0.41309 2.38526  44
   2  19  -5-0.08899 1.98278  40
   2  19  -4 3.00640 1.86368  20
   2 -19  -4 1.43810 2.16020  10
   2  19  -4 2.75662 1.83160  26
   2  19  -3 10.4169 2.22494  20
   2 -19  -3 13.7186 2.57115  10
   2  19  -3 5.16599 2.01721  26
   2 -19  -2 7.60666 2.46945  10
   2  19  -2 7.03461 2.07327  26
  -2  19   2 5.49743 2.73680  29
  -2 -19   2 6.66529 2.44054  10
   2  19  -2 5.55367 2.09027  20
  -2  19   1 8.16411 3.08777  29
   2  19  -1 9.91072 2.26773  20
  -2 -19   1 7.87741 2.37771  10
   2 -19  -1 11.4756 2.63766  10
  -2  19   0 10.3523 3.23854  29
  -2  19   0 18.0185 4.28937  45
  -2 -19   0 18.9767 2.90336  10
   2 -19   0 19.3120 2.98006  10
   2  19   0 13.6749 2.77322  55
  -2  19  -1 7.83576 3.10970  29
  -2  19  -1 14.6371 4.05003  45
   2 -19   1 13.5907 2.71399  10
  -2 -19  -1 12.6859 2.65913  10
  -2  19  -2 0.34543 2.64047  29
   2 -19   2 3.17503 2.33662  10
  -2 -19  -2 1.30549 2.20948  10
  -2 -19  -3-0.57120 2.21553  10
   2  19   3 0.92661 2.59636  44
  -2  19  -3 3.34496 2.03799  35
   2  19   4 11.3672 2.77940  44
  -2  19  -4 9.52113 2.15750  35
   2  19   5 6.07213 2.47445  44
  -2  19  -5 5.29824 1.81200  35
  -2  19  -6 48.8164 4.10789  35
  -2  19  -7 0.86622 1.46706  35
   2  20  -6 2.90708 1.32976  26
   2  20  -6-0.06083 1.39312  34
  -2  20   5 0.75717 2.07961  44
   2  20  -5-0.66614 1.76784  40
   2  20  -5-0.34508 1.36268  26
   2  20  -4 12.0147 2.21324  40
   2 -20  -4 8.47999 2.20178  10
   2  20  -4 8.06056 1.85627  26
   2  20  -3 4.54735 1.73575  26
   2 -20  -3 9.01155 2.20285  10
   2  20  -3 5.61783 1.92318  20
  -2  20   2 5.52649 2.52235  29
   2  20  -2 7.15884 2.00132  20
   2 -20  -2 3.28463 2.19004  10
  -2  20   1 2.30295 2.54143  29
   2  20  -1 2.06887 1.98076  55
   2  20  -1 0.58871 1.81746  20
   2 -20  -1 0.67582 2.13186  10
   2  20   0 2.01550 1.87911  55
   2  20   0 2.77037 1.86489  20
   2 -20   0 4.31796 2.30904  10
  -2 -20   0 3.31193 2.22065  10
  -2  20   0 3.36392 2.68282  29
  -2  20  -1 1.58051 3.57389  45
  -2  20  -1 3.79312 2.54247  29
   2 -20   1-1.46051 2.21930  10
  -2  20  -2-1.84620 2.49139  29
   2 -20   2-0.87088 2.06589  10
  -2  20  -2 1.71225 1.81802  35
   2 -20   3-1.33263 2.05935  10
  -2  20  -3 0.84782 1.78910  35
  -2  20  -4 0.92036 1.63409  35
   2 -20   4-0.18572 1.96902  10
   2  20   4 0.30227 2.26282  44
  -2  20  -5 1.04946 1.48429  35
  -2  20  -6 7.36547 1.30002  35
   2  20   6-0.50034 0.89349  54
   2  21  -5 1.03355 1.20924  55
   2  21  -5 2.27908 1.15179  26
  -2  21   5 1.85960 1.70727  44
   2  21  -5 2.23777 1.44293  40
   2  21  -4 0.78028 1.49109  55
   2  21  -4-0.34307 1.61100  40
  -2  21   4 1.53773 2.05214  44
   2  21  -4 2.14011 1.30651  26
   2  21  -3 33.8070 2.64109  20
   2  21  -3 9.17476 2.62954  55
   2 -21  -2 18.3662 2.44834  10
   2  21  -2 19.2368 2.15103  20
  -2  21   2 6.63185 2.48285  29
   2  21  -2 6.31370 2.21100  55
   2 -21  -1 1.44235 1.92604  10
   2  21  -1 2.35136 1.65578  20
  -2  21   1 0.70791 2.25734  29
   2  21  -1 0.80179 1.75351  55
   2 -21   0-0.87716 1.88424  10
   2  21   0 0.15523 1.65802  55
  -2  21   0 2.47093 2.33069  29
   2  21   0-0.76290 1.65737  20
   2 -21   1 1.81861 1.93144  10
  -2  21  -1-1.97800 2.28090  29
   2  21   1 1.25103 1.59455  20
  -2  21  -2 1.16587 2.00553  29
  -2  21  -2-0.37184 1.62035  35
   2 -21   2 3.84609 2.00319  10
  -2  21  -3 8.47415 1.77930  35
  -2  21  -4 1.84554 1.36611  35
   2  21   5 1.31711 0.93034  54
  -2  22   4 10.5425 1.79907  44
   2  22  -4 7.38696 1.52847  40
  -2  22   3 32.8435 2.91298  44
   2  22  -3 41.8908 2.77381  40
   2  22  -2 1.78658 1.35070  20
   2  22  -2 0.25002 1.49217  55
  -2  22   2 0.61513 1.75330  29
   2  22  -1 0.67281 1.39242  20
   2  22  -1 2.03809 1.50655  55
  -2  22   1-0.34267 1.87170  29
  -2  22   0 4.24471 2.04252  29
   2  22   0 2.85914 1.41904  20
  -2  22  -1-2.95856 1.92462  29
   2  22   1 1.93028 1.37334  20
   2  22   2 1.00077 1.28209  20
   2  22   2 1.90396 1.04588  54
  -2  22  -2 2.72998 1.72967  29
   2  22   3 0.24573 1.02361  54
  -2  23   1 11.7899 2.03541  29
   2  23   0 4.51786 1.17270  20
  -2  23   0 2.37371 1.63580  29
  -2  23  -1 2.99719 1.42968  29
   3   0 -12 0.54499 1.79925   7
   3   0 -11 4.67578 2.36217  36
   3   0 -11 11.2425 2.55806   7
   3   0 -10 3.58506 2.57293  36
   3   0  -9 16.6328 3.59129  43
   3   0  -9 15.7254 3.13223  36
  -3   0   8 1.00125 3.48480  64
  -3   0   8 5.62515 4.72386  66
   3   0  -8-0.12140 2.44755  36
   3   0  -8 3.42838 3.85101   2
   3   0  -8-1.87302 3.88921  59
   3   0  -8 1.05424 2.98050  43
   3   0  -7 0.51995 2.66997  43
   3   0  -7-2.02976 2.21560  36
   3   0  -7-1.33796 3.49354   2
   3   0  -7-4.08870 8.89860   8
  -3   0   7-4.44169 4.66684  66
  -3   0   6 4.14298 4.46648  66
   3   0  -6 1.00488 1.81838  34
   3   0  -6 0.86945 7.07465   8
   3   0  -6 2.21508 2.44509  43
   3   0  -6 0.79738 1.83428  41
   3   0  -6 1.98250 3.30701   2
   3   0  -5 25.2581 4.16903   2
   3   0  -5 24.0650 4.54552  59
  -3   0   5 21.9573 4.84857  66
   3   0  -4-0.98093 2.85089   2
   3   0  -4 0.24165 3.11377  59
  -3   0   4 3.05180 3.87601  66
   3   0  -3 1127.51 78.0419   2
   3   0  -3 1083.11 78.2482  59
   3   0  -2 0.14110 2.07905   3
   3   0  -2-0.57079 2.64987   2
   3   0  -2-0.45353 2.66875  50
   3   0  -2-0.17790 2.87158  59
   3   0  -1 313.278 21.2682   2
   3   0  -1 276.105 21.2812   3
   3   0  -1 284.569 21.1908  50
   3   0   0 0.11965 2.32909  50
   3   0   0-0.92894 2.86659  15
  -3   0   0 0.72244 1.46003  63
   3   0   0 0.14049 2.31900   3
  -3   0   0 0.61916 2.04413  69
   3   0   1 2.02640 2.83132  15
   3   0   1 0.50152 2.80265  67
  -3   0  -1 3.34802 2.06136  63
  -3   0  -1 0.98070 2.56439  69
   3   0   1 3.39427 2.32886   3
   3   0   2 0.59183 2.67885  51
  -3   0  -2 3.13120 2.48144  63
   3   0   2-1.04931 2.75459  67
  -3   0  -2-1.79670 2.78151  18
   3   0   2-1.43056 2.17708   3
  -3   0  -2-0.46635 2.52957  69
  -3   0  -3 550.872 39.0848  18
   3   0   3 559.642 38.5821  67
  -3   0  -3 560.512 38.8599  69
  -3   0  -3 521.350 38.6543  68
  -3   0  -3 529.963 38.7887  63
   3   0   3 523.907 38.7322  51
  -3   0  -4 1.21323 3.16857  18
  -3   0  -4 3.01157 3.05199  68
   3   0   4 2.57119 3.27503  66
   3   0   4 0.47030 2.70876  67
  -3   0  -4 4.32417 3.63152  63
  -3   0  -4 3.38591 3.87280  69
   3   0   4 0.79110 2.75205  51
   3   0   4-0.24669 3.22930  60
   3   0   5 70.7746 6.83238  66
  -3   0  -5 69.5492 6.85263  68
  -3   0  -5 62.6955 6.74132  69
  -3   0  -5 55.2110 6.69091  63
   3   0   5 79.1662 6.94646  51
   3   0   5 69.0485 7.06006  60
  -3   0  -6-0.64586 3.12562  63
  -3   0  -6-1.74366 3.22942  69
   3   0   6-1.39575 3.34645  60
   3   0   6 3.56097 3.06493  51
  -3   0  -6 3.65027 3.30962  68
   3   0   6 2.37991 3.65224  66
  -3   0  -7 18.1512 4.83140  63
   3   0   7 19.8516 4.89632  60
   3   0   7 35.2381 5.20273  66
  -3   0  -7 19.8132 4.74210  68
   3   0   7 37.1480 4.99525  51
   3   0   8-1.38298 3.98098  66
   3   0   8-5.67125 3.72447  51
  -3   0  -8-3.54854 3.76087  63
  -3   0  -9-3.08406 11.2992   8
   3   0  10-0.96980 5.26048  52
  -3   0 -10 0.58026 9.51790   8
   3   0  11 14.5634 5.26292  52
  -3   0 -11-2.86053 9.15562   8
   3   0  12-1.79645 3.58236  52
  -3   0 -12 4.25679 6.45914   8
   3   1 -12 4.83081 1.81187  36
   3   1 -12 3.61682 1.81856   7
   3  -1 -12 4.16321 1.85079   7
   3  -1 -11 26.6047 3.24456  36
   3  -1 -11 21.3921 4.50402  23
   3  -1 -11 17.9054 3.26003   7
   3   1 -11 23.2721 3.27402   7
   3   1 -10 22.5707 3.75235  43
   3  -1 -10 15.2912 3.15471  36
   3   1 -10 21.0999 3.15833  36
   3   1  -9 5.67901 3.24340  43
   3  -1  -9 5.41558 3.34926  43
   3   1  -9 5.39888 2.65439  36
   3  -1  -9 5.03022 2.69755  36
   3  -1  -8 41.6655 4.57198  43
   3   1  -8 39.7828 4.47047  43
  -3  -1   8 32.2815 5.47700  64
  -3   1   8 46.7779 5.81329  64
   3   1  -8 45.4007 6.33992  59
   3  -1  -8 32.2450 5.92212  59
   3   1  -8 40.0507 4.16864  36
   3  -1  -8 35.6149 4.10426  36
   3   1  -8 33.0263 5.76124   2
   3  -1  -8 32.4130 5.79236   2
  -3   1   8 48.6615 6.61695  66
  -3   1   7 13.4307 5.09039  66
   3   1  -7 9.22084 2.30404  34
   3   1  -7 10.0052 2.94604  43
   3  -1  -7 9.91978 2.87805  43
   3   1  -7 9.69139 2.29465  41
  -3  -1   7 9.27538 3.74225  64
   3   1  -7 14.7972 8.79956   8
   3  -1  -7 13.8138 8.11246   8
   3  -1  -7 9.85034 4.17577  59
   3  -1  -7 11.6367 2.45935  36
   3   1  -7 12.0060 3.92177   2
   3  -1  -7 9.72488 4.01490   2
   3   1  -6 90.6648 8.88158   2
   3  -1  -6 103.182 9.14887   2
   3   1  -6 99.2393 8.88791  50
   3   1  -6 94.5972 7.54382  41
   3   1  -6 98.0372 7.71697  43
   3  -1  -6 96.3987 7.71736  43
  -3   1   6 104.842 8.83480  70
   3  -1  -6 95.8918 7.58220  34
   3   1  -6 95.4296 7.57925  34
   3  -1  -6 92.5159 7.59595  36
   3  -1  -6 94.1212 13.6864   8
  -3  -1   6 109.185 9.54924  66
  -3   1   6 111.609 9.63002  66
  -3  -1   5 537.100 36.6402  66
  -3   1   5 485.629 36.5813  66
   3   1  -5 502.355 36.5447   2
   3  -1  -5 479.190 36.4634   2
   3   1  -5 535.573 36.6375  50
   3   1  -5 506.586 36.9078  59
   3  -1  -5 473.987 36.7882  59
  -3  -1   4 4.96756 3.91787  66
  -3   1   4 4.94580 3.95064  66
   3   1  -4 2.46520 2.81979  50
   3   1  -4 4.10898 3.15523   2
   3  -1  -4 2.76089 3.04158   2
   3   1  -4 1.69134 3.11272  59
   3  -1  -4 2.42287 3.16105  59
   3   1  -3 621.246 44.2763   2
   3  -1  -3 621.908 44.2685   2
   3   1  -3 604.364 44.3424  50
  -3   1   3 639.432 44.3341  62
   3   1  -3 634.278 44.5511  59
   3  -1  -3 604.766 44.5162  59
   3  -1  -2 73.4850 6.59492  59
   3   1  -2 65.0189 6.44836  59
   3   1  -2 68.9012 6.37411  50
  -3   1   2 76.0047 6.17236  65
   3   1  -2 72.5783 6.36361   2
   3  -1  -2 75.6694 6.40978   2
   3   1  -2 65.7427 6.08533   3
   3  -1  -1 116.816 9.54181   2
   3   1  -1 126.557 9.57715   2
   3   1  -1 118.951 9.59902   3
   3  -1  -1 118.703 9.54165  50
   3   1  -1 122.938 9.59834  50
  -3   1   1 125.033 9.62944  18
   3  -1   0 21.3278 3.09189  50
  -3   1   0 26.0077 3.11544  69
  -3   1   0 20.7480 3.51914  18
   3   1   0 24.1210 3.60270  15
   3  -1   0 21.6951 3.54543  15
   3  -1   0 26.4645 3.68143  67
  -3  -1   0 24.2006 2.90083  63
   3   1   0 22.6470 3.13232   3
  -3   1  -1 92.8019 7.32128  63
  -3   1  -1 90.4084 7.56866  69
  -3  -1  -1 98.4581 7.66059  69
  -3   1  -1 96.0114 8.03065  18
   3   1   1 92.0165 7.80762  15
   3  -1   1 89.2087 7.79441  15
   3   1   1 86.0009 7.50946  67
   3  -1   1 94.9027 7.68033  67
  -3  -1  -1 92.3791 7.43936  63
   3   1   1 81.6766 7.46124   3
   3  -1   2 205.347 15.4020  51
  -3   1  -2 205.408 15.2636  63
  -3  -1  -2 211.121 15.3450  63
  -3  -1  -2 215.951 15.4538  69
  -3  -1  -2 197.570 15.1883  68
  -3   1  -2 199.954 15.3880  69
  -3   1  -2 213.071 15.7979  18
   3   1   2 200.917 15.2738   3
   3   1   2 204.034 15.2549  67
   3  -1   2 199.211 15.3298  67
  -3   1  -3 112.026 8.74397  18
  -3  -1  -3 104.311 8.60788  18
   3   1   3 96.4102 7.96597  67
   3  -1   3 95.4720 8.08886  67
   3   1   3 98.5150 8.19632  66
  -3  -1  -3 97.1271 8.32421  69
  -3   1  -3 90.1353 7.94154  68
  -3  -1  -3 96.4529 8.13729  68
  -3   1  -3 89.3921 8.35978  69
  -3  -1  -3 97.4098 8.22103  63
  -3   1  -3 96.6546 8.16066  63
   3   1   3 97.5245 8.27608  51
   3  -1   3 89.5929 8.24156  51
   3  -1   3 92.2865 8.34883  60
   3  -1   4 13.6822 3.65790  60
  -3   1  -4 12.8282 3.64447  68
  -3  -1  -4 16.1751 3.61153  68
   3  -1   4 13.1648 3.82766  66
   3   1   4 11.6660 3.58530  66
   3  -1   4 14.5250 3.39702  67
  -3   1  -4 16.0782 3.87131  63
  -3  -1  -4 19.5799 4.21314  63
  -3   1  -4 18.9513 4.20287  69
  -3  -1  -4 17.7728 3.93650  69
  -3   1  -4 12.4770 3.60015  18
  -3  -1  -4 11.6728 3.62029  18
   3  -1   4 11.6484 3.41545  51
   3   1   4 13.1867 3.36186  51
  -3   1  -5 4.77790 3.21318  63
  -3  -1  -5 7.21814 3.19766  63
  -3   1  -5 10.5304 3.20994  69
  -3  -1  -5 9.05245 3.24027  69
   3  -1   5 8.80871 3.51351  60
   3  -1   5 11.4884 3.36229  51
   3   1   5 8.06292 3.10799  51
  -3   1  -5 3.69649 2.86660  68
  -3  -1  -5 6.35600 3.30574  68
   3  -1   5 8.77274 3.64921  66
   3   1   5 11.3295 3.62750  66
  -3   1  -6-0.32441 3.00865  63
  -3  -1  -6 1.61520 3.39888  63
  -3   1  -6 2.40044 2.96942  69
  -3   1  -6-3.91418 3.25215  68
  -3  -1  -6 2.47202 3.20082  68
   3  -1   6 4.00613 3.63051  66
   3   1   6-0.52097 3.45843  66
   3  -1   6 0.27719 3.05892  51
   3   1   6 3.52526 3.06486  51
   3  -1   6-0.69829 3.45511  60
  -3   1  -7 39.3571 6.12317  63
  -3  -1  -7 42.2546 6.23529  63
  -3  -1  -7 43.7221 6.26082  68
   3  -1   7 51.6634 6.22287  66
   3   1   7 59.4798 6.49076  66
   3  -1   7 51.1260 6.06194  51
   3   1   7 45.7860 5.92758  51
   3  -1   7 42.6889 6.39215  60
  -3   1  -8 19.2515 5.07979  63
  -3  -1  -8 20.8253 5.32553  63
   3  -1   8 30.5046 4.89549  51
   3   1   8 28.5508 5.12001  51
   3  -1   8 44.0191 5.67081  66
   3   1   8 34.3577 5.39596  66
   3  -1   8 21.4699 5.28692  60
  -3   1  -9 4.94586 10.5349   8
  -3  -1  -9-0.61130 10.4473   8
   3   1   9 1.73813 5.40715  52
  -3   1 -10-4.06839 9.75685   8
  -3  -1 -10-6.30583 9.72476   8
   3  -1  10 0.31732 4.83788  52
   3   1  10 2.28256 5.27191  52
  -3   1 -11 3.81866 8.75581   8
  -3  -1 -11 4.21925 8.52297   8
   3  -1  11 3.62345 4.22282  52
   3   1  11 1.33425 4.36056  52
  -3   1 -12 1.63958 6.36349   8
  -3  -1 -12 5.10939 6.27372   8
   3  -1  12 3.81484 3.59954  52
   3   1  12 0.54480 3.51896  52
   3   2 -12 61.5866 5.18789   7
   3  -2 -12 57.3384 5.17480   7
   3   2 -11 9.83829 2.51271   7
   3  -2 -11 6.91100 2.51499   7
   3   2 -11 12.0909 2.49546  36
   3  -2 -11 9.83956 2.46334  36
   3  -2 -11 7.76077 3.69509  23
   3   2 -10 31.3623 3.69822  36
   3  -2 -10 25.6926 3.63029  36
   3   2 -10 33.2349 4.13005  43
   3   2  -9 8.40520 3.40004  43
   3   2  -9 6.14573 2.65898  36
   3  -2  -9 6.18528 2.80959  36
  -3   2   8 2.58485 5.02063  66
   3   2  -8 0.23595 2.99741  43
   3  -2  -8 1.17949 3.06129  43
   3   2  -8 1.56575 2.33155  41
   3  -2  -8 1.59505 2.48065  36
   3   2  -8 6.06684 4.04126  59
   3  -2  -8-0.46512 4.00481  59
  -3   2   8 5.54709 3.76239  70
  -3  -2   8 1.01944 3.50761  64
   3   2  -8 0.37733 3.67009   2
   3  -2  -8 1.52284 3.80162   2
   3   2  -7 8.65384 8.58842   8
  -3   2   7 7.36113 4.92776  66
   3   2  -7 4.24521 2.09911  34
   3   2  -7 3.47145 2.64689  43
   3  -2  -7 2.21571 2.83598  43
   3   2  -7 2.95841 2.09672  41
   3  -2  -7 6.98173 2.37791  36
   3   2  -7 6.97666 3.98059  59
   3  -2  -7 2.45972 3.63810  59
  -3   2   7 2.00927 3.51392  70
  -3  -2   7 1.81467 3.48470  64
   3   2  -7 1.99391 3.46596   2
   3  -2  -7 3.69563 3.70378   2
  -3   2   6 90.0808 8.68023  66
   3   2  -6 78.5283 6.41561  34
   3   2  -6 79.5945 6.39083  41
   3  -2  -6 69.8623 6.54171  43
  -3  -2   6 96.9122 7.93035  64
   3  -2  -6 76.6814 6.42778  36
   3  -2  -6 80.1533 8.28545  59
   3   2  -6 84.8535 7.93416   2
   3  -2  -6 79.0814 7.88905   2
   3   2  -5 0.47795 2.52877  50
  -3   2   5 1.47820 4.06962  66
   3  -2  -5 0.58281 3.19671  59
   3   2  -5 4.35800 3.23197  59
   3   2  -5 4.22755 3.09930   2
   3  -2  -5 3.09688 3.01002   2
   3   2  -4 40.5914 4.84076  50
   3   2  -4 41.6285 4.92659   2
   3  -2  -4 52.5591 5.22180   2
  -3   2   4 47.2611 5.81560  66
   3   2  -4 44.5609 5.40444  59
   3  -2  -4 41.6365 5.28754  59
   3   2  -3 40.1152 4.61550   2
   3  -2  -3 41.2972 4.64704   2
  -3   2   3 44.3378 5.66743  62
   3   2  -3 42.5364 4.71864  50
   3   2  -3 48.7928 5.10028  59
   3  -2  -3 38.9872 4.95095  59
   3   2  -2 4.31512 2.63133  50
   3   2  -2 0.17800 2.86891  59
   3  -2  -2 5.76799 2.93350  59
   3   2  -2 1.59052 2.13342   3
   3   2  -2 3.55989 2.65964   2
   3  -2  -2 0.28989 2.67379   2
  -3   2   2 2.67456 2.69772  65
   3   2  -1 476.367 35.6892  50
  -3   2   1 487.713 35.7396  18
   3  -2  -1 494.268 35.6118   2
   3   2  -1 494.629 35.5896   2
   3   2  -1 507.636 35.7351   3
  -3   2   1 539.441 35.7382  65
  -3   2   0 72.0918 5.48310  69
   3  -2   0 70.9904 5.92508  67
  -3   2   0 56.9877 5.94481  18
   3   2   0 66.5363 5.83610  15
   3  -2   0 63.0995 5.77121  15
   3  -2   0 54.6559 5.34403  50
   3   2   0 61.2744 5.66874   3
  -3  -2   0 56.2623 5.35905  63
  -3   2  -1-0.57000 2.71048  18
   3   2   1-0.14438 2.96105  15
   3  -2   1-0.73034 2.79826  15
  -3  -2  -1 0.81511 2.11387  68
   3  -2   1-0.53610 2.90829  67
  -3  -2  -1-0.14960 2.49249  69
  -3   2  -1 1.74295 2.25091  69
   3   2   1 1.44056 2.11028   3
  -3  -2  -1-0.41321 2.06911  63
   3  -2   1 1.37033 2.59859  32
   3  -2   2 8.74448 2.56549  32
   3  -2   2 9.76346 2.86821  51
  -3   2  -2 12.0046 3.42227  18
  -3  -2  -2 12.6592 2.91259  69
  -3   2  -2 4.61027 2.91088  69
  -3  -2  -2 11.1552 2.75687  68
   3   2   2 8.47882 2.80902  67
   3  -2   2 8.76855 3.08117  67
   3   2   2 8.65611 2.36375   3
  -3   2  -2 9.28151 2.66448  63
  -3  -2  -2 5.08398 2.78457  63
   3  -2   2 8.85804 2.78150  60
  -3   2  -3 51.7383 6.02794  18
  -3  -2  -3 54.8838 5.57789  68
  -3  -2  -3 51.0045 5.58010  69
  -3   2  -3 52.4585 5.85298  69
   3  -2   3 59.7712 5.74445  67
   3   2   3 60.6226 5.61262  66
  -3   2  -3 54.0819 5.54688  63
  -3  -2  -3 53.9735 5.75515  63
   3   2   3 58.4277 5.56658  51
   3  -2   3 70.6483 5.76700  51
   3  -2   3 54.0244 5.76065  60
  -3   2  -4 137.126 11.1496  18
  -3   2  -4 111.580 10.4984  68
  -3  -2  -4 120.731 10.7414  68
  -3   2  -4 114.538 10.8006  69
  -3  -2  -4 133.616 10.8174  69
   3  -2   4 137.599 10.5822  67
   3  -2   4 135.318 10.8015  66
   3   2   4 142.139 10.6902  66
  -3   2  -4 131.047 10.7895  63
  -3  -2  -4 125.768 10.9347  63
   3   2   4 140.268 10.6589  51
   3  -2   4 132.455 10.6945  51
   3  -2   4 130.509 11.0265  60
  -3   2  -5 26.0949 4.19552  63
  -3  -2  -5 24.0532 4.27665  63
  -3  -2  -5 25.0170 4.26577  68
   3  -2   5 31.5011 4.62121  66
   3   2   5 30.6429 4.42215  66
   3  -2   5 34.3714 4.22097  67
  -3   2  -5 21.0386 4.12892  68
   3  -2   5 19.7715 4.57459  60
   3  -2   5 35.3794 4.54411  51
   3   2   5 36.9874 4.39492  51
  -3   2  -5 21.8453 4.17084  69
  -3  -2  -5 32.0524 4.27072  69
  -3   2  -6 34.4831 5.59885  63
  -3  -2  -6 37.6339 5.46955  63
  -3  -2  -6 42.9211 5.73501  68
   3  -2   6 57.8778 6.00456  66
   3   2   6 50.5904 5.80628  66
   3  -2   6 39.7540 5.66182  60
   3   2   6 51.2555 5.61287  51
   3  -2   6 44.9034 5.53697  51
  -3   2  -6 40.8691 5.70993  69
   3  -2   7 1.23119 3.76800  60
  -3  -2  -7 4.07036 3.56487  68
   3  -2   7-2.52194 4.10352  66
   3   2   7-1.80511 3.63028  66
   3  -2   7 3.25322 3.48796  51
   3   2   7 1.24966 3.15804  51
  -3   2  -7 0.78861 3.35454  63
  -3  -2  -7-1.92398 3.85708  63
   3  -2   8 12.4119 4.55341  60
   3  -2   8 26.0634 5.16653  66
   3   2   8 25.7225 4.99713  66
  -3  -2  -8 12.0492 4.50867  68
   3  -2   8 25.0097 4.73991  51
   3   2   8 19.7317 4.33616  51
  -3   2  -8 21.6038 5.19758  63
  -3  -2  -8 9.63097 4.69655  63
   3   2   9 1.74729 5.71406  52
  -3   2  -9-5.53920 10.7753   8
  -3  -2  -9 4.21059 10.2943   8
   3   2  10 0.32578 5.23400  52
   3  -2  10 5.23751 5.42511  52
  -3  -2 -10 4.48047 9.66880   8
  -3   2 -10-6.33590 10.2377   8
   3  -2  11 0.49753 4.31964  52
   3   2  11-0.26508 4.34193  52
  -3   2 -11 0.94102 8.27208   8
  -3  -2 -11 9.52638 8.24550   8
   3   2  12 0.35889 3.47353  52
  -3   2 -12-3.20733 6.73581   8
  -3  -2 -12-1.51717 6.05071   8
   3   3 -12 4.32045 1.66641   7
   3  -3 -12 0.28033 1.63933   7
   3   3 -12-0.48804 1.69677  36
   3  -3 -12-1.39784 2.30338  23
   3   3 -11 25.0044 3.15091   7
   3  -3 -11 19.9700 3.07664   7
   3   3 -11 28.9965 3.14887  36
   3  -3 -11 21.2624 4.61304  23
   3  -3 -11 18.5233 5.57681  19
   3  -3 -10 6.15048 2.56066  36
   3   3 -10 2.90001 2.51423  36
   3   3 -10 4.51997 3.09031  43
   3  -3 -10 1.90306 3.57176  23
   3   3  -9 120.146 9.69353  43
   3  -3  -9 121.469 9.54292  36
  -3   3   8 191.118 14.8910  70
   3   3  -8 171.776 13.2938  41
   3   3  -8 180.843 13.4491  43
  -3  -3   8 182.851 14.9743  64
  -3   3   8 212.348 15.7432  66
   3  -3  -8 159.287 15.4618  59
   3   3  -8 169.783 15.5710  59
   3   3  -8 174.967 15.0721   2
   3  -3  -8 136.751 14.6542   2
   3  -3  -8 191.147 13.3951  36
  -3   3   7 1.77774 3.45819  70
  -3   3   7 5.12355 4.97336  66
   3   3  -7 0.32589 2.03214  34
   3   3  -7-0.42651 2.05444  41
   3  -3  -7-0.42868 2.75472  43
  -3  -3   7-0.61455 3.36672  64
   3  -3  -7 0.11085 2.19610  36
   3   3  -7-2.64202 3.48781   2
   3  -3  -7 4.36333 3.46259   2
   3   3  -7-2.86833 3.78096  59
   3  -3  -7 1.63558 3.71594  59
  -3   3   6 114.214 10.4050  66
   3   3  -6 106.641 8.35305  34
   3  -3  -6 105.193 8.48845  43
   3   3  -6 107.347 9.66862   2
   3  -3  -6 99.3655 9.62841   2
   3  -3  -6 113.970 8.40833  28
   3   3  -6 116.451 10.2481  59
   3  -3  -6 115.872 10.1970  59
   3  -3  -6 104.495 8.36254  36
  -3  -3   6 122.387 9.86995  64
   3   3  -5 330.822 25.1811   2
   3  -3  -5 331.889 25.2068   2
   3   3  -5 361.361 25.2639  50
  -3   3   5 328.426 25.4585  66
  -3  -3   5 323.061 25.0494  64
   3   3  -5 350.369 25.5929  59
   3  -3  -5 354.762 25.6167  59
  -3   3   4 6.41326 4.05428  66
   3   3  -4 10.1326 3.09106   2
   3  -3  -4 3.78945 3.01418   2
  -3   3   4 3.57259 4.66451  62
   3   3  -4 10.7401 3.05770  50
   3   3  -4 4.86460 3.11152  59
   3  -3  -4 4.90231 3.26304  59
   3   3  -3 45.4737 5.08453   2
   3  -3  -3 48.3351 5.07322   2
  -3   3   3 49.6792 6.25760  62
   3   3  -3 52.5200 5.19608  50
   3   3  -3 45.6613 5.27801  59
   3  -3  -3 51.6696 5.40716  59
   3   3  -2 119.405 9.21136   2
   3  -3  -2 123.757 9.27663   2
   3   3  -2 111.214 9.13227   3
   3   3  -2 104.739 9.26585  50
  -3   3   2 114.520 9.33423  65
   3  -3  -2 107.977 9.45087  59
   3   3  -2 119.460 9.49621  59
   3   3  -2 116.736 9.15079  30
   3   3  -1 22.6282 3.12243  30
  -3   3   1 20.7540 3.24498  18
  -3   3   1 16.7949 3.59237  65
   3   3  -1 24.5043 3.19600   3
   3  -3  -1 20.5975 3.29745   2
   3   3  -1 18.2964 3.02457   2
   3   3   0 57.1825 5.33874   3
   3  -3   0 57.0565 5.51772  67
   3  -3   0 56.7872 5.45035  32
   3   3   0 63.0122 5.40575  30
  -3   3   0 52.4306 5.69368  18
   3   3   0 62.4497 5.46474  15
   3  -3   0 57.7491 5.39995  15
   3  -3   0 50.0658 4.96997  17
  -3   3   0 62.9634 5.81693  65
  -3  -3   0 58.9572 5.07885  68
  -3   3   0 52.4322 5.04124  69
   3   3   1 160.511 11.4318   3
  -3  -3  -1 155.658 11.3186  68
  -3   3  -1 144.918 11.3621  69
  -3   3  -1 145.842 11.8228  18
   3   3   1 151.126 11.4962  15
   3  -3   1 135.121 11.5253  15
   3  -3   1 138.692 11.3912  67
   3  -3   1 146.776 11.3410  32
   3   3   1 149.349 11.3874  30
  -3  -3  -1 146.459 11.3822  63
  -3   3  -1 145.666 11.5747  65
  -3   3  -2 1578.66 113.403  65
  -3  -3  -2 1642.11 113.475  63
   3  -3   2 1625.16 113.245  32
   3  -3   2 1540.02 113.283  51
  -3  -3  -2 1692.31 113.497  69
  -3  -3  -2 1619.64 113.337  68
  -3   3  -2 1592.34 113.420  69
   3  -3   2 1589.20 113.094  70
  -3   3  -2 1664.07 113.851  18
   3  -3   2 1659.03 113.359  67
   3   3   2 1699.35 113.378   3
   3  -3   2 1542.27 113.361  60
  -3   3  -3 130.120 10.6787  18
  -3  -3  -3 141.696 10.2072  69
  -3  -3  -3 117.091 10.0415  68
  -3   3  -3 129.041 10.4062  69
  -3   3  -3 126.349 10.1328  65
  -3   3  -3 121.148 9.92850  63
  -3  -3  -3 130.147 10.3939  63
   3  -3   3 128.135 10.0920  67
   3   3   3 124.365 9.87450  66
   3  -3   3 111.820 10.1434  60
   3  -3   3 119.318 9.99395  51
   3   3   3 111.163 9.98235  51
  -3   3  -4 7.47081 3.14609  69
  -3  -3  -4 2.93341 2.66916  69
  -3   3  -4 3.24885 2.69983  63
  -3  -3  -4 7.58041 3.56146  63
  -3  -3  -4 1.76524 2.90406  68
   3   3   4 4.64778 3.00689  66
   3  -3   4 2.47965 3.13328  67
   3   3   4 2.56692 2.71344  51
   3  -3   4 3.63613 2.96903  51
   3  -3   4 0.73928 3.18462  60
   3  -3   5 150.145 13.5261  60
   3  -3   5 190.128 13.4162  67
   3  -3   5 204.991 13.6710  66
   3   3   5 186.455 13.3799  66
  -3  -3  -5 167.857 13.5178  68
  -3   3  -5 160.528 13.4882  69
  -3  -3  -5 183.245 13.4183  69
  -3   3  -5 164.151 13.4418  63
  -3  -3  -5 161.308 13.5572  63
   3  -3   5 173.318 13.3198  51
   3   3   5 182.412 13.3785  51
  -3   3  -6 6.46422 3.77411  69
  -3  -3  -6 6.12932 3.61090  68
   3  -3   6 9.66932 3.85706  66
   3   3   6 7.59566 3.65302  66
  -3   3  -6 7.98628 3.48771  63
  -3  -3  -6 10.5330 3.83059  63
   3  -3   6 6.05560 3.95469  60
   3  -3   6 5.68713 3.32690  51
   3   3   6 0.80602 3.05753  51
  -3   3  -7 25.8388 5.15366  69
  -3   3  -7 35.8835 5.57666  63
  -3  -3  -7 31.4858 5.42458  63
   3  -3   7 20.3381 5.01065  60
   3  -3   7 26.3122 4.93696  51
   3   3   7 33.5481 4.87513  51
  -3  -3  -7 28.2423 5.39256  68
   3  -3   7 36.0065 5.52315  66
   3   3   7 42.3798 5.31055  66
  -3  -3  -8 70.0448 7.87936  68
   3  -3   8 58.9379 7.80745  60
   3  -3   8 99.3614 8.16036  66
   3   3   8 24.5407 7.59033  52
   3  -3   8 55.1197 7.14577  51
  -3  -3  -8 64.2282 8.04344  63
  -3   3  -8 64.7280 7.86343  63
   3   3   9 38.4082 6.74461  52
  -3   3  -9 7.90603 11.4176   8
  -3  -3  -9 7.04411 9.59244   8
   3   3  10 0.64452 5.31067  52
  -3   3 -10-6.77262 9.52187   8
  -3  -3 -10-15.1255 9.46189   8
   3   3  11-4.93027 5.11555  52
  -3   3 -11 7.30180 8.25336   8
  -3  -3 -11-1.29288 7.90494   8
   3   3  12 2.77223 3.35553  52
  -3   3 -12-1.83442 5.95891   8
   3   4 -12 1.90791 1.53109   7
   3  -4 -12-0.27572 3.56546  19
   3  -4 -12 2.04923 2.16669  23
   3   4 -12 3.51763 1.57941  36
   3   4 -11-2.66747 2.64109  43
   3   4 -11 0.47982 2.03719   7
   3  -4 -11-1.45385 2.12071   7
   3  -4 -11-1.53864 3.10365  23
   3  -4 -11 2.52218 5.11668  19
   3   4 -11 0.09710 2.16569  36
   3  -4 -10-1.26924 3.93727  23
   3   4 -10 8.13024 3.18286  43
   3   4 -10 2.60501 2.48429  36
   3  -4 -10 6.37947 2.60033  36
   3  -4  -9 13.0024 4.38052  23
   3  -4  -9 17.7570 3.17758  36
   3   4  -9 15.9589 3.63251  43
   3   4  -9 15.9789 3.04917  41
   3   4  -8 2.75547 4.16458  59
   3   4  -8 6.31536 2.52995  41
   3  -4  -8 8.21901 2.71814  36
   3   4  -8 9.11792 2.46602  34
  -3   4   8 8.51466 3.91110  70
  -3  -4   8 9.74438 3.94286  64
   3   4  -8 8.11436 4.16065   2
  -3   4   8 7.95274 5.45088  66
   3   4  -7 3.93614 3.68433   2
   3  -4  -7 6.70107 3.89899   2
   3   4  -7 8.09896 2.34606  41
   3  -4  -7 10.3978 2.52192  36
   3   4  -7 7.16792 2.32306  34
  -3  -4   7 8.45194 3.90201  64
   3   4  -7 6.94178 3.88021  59
  -3   4   7 7.74833 5.34747  66
  -3   4   6 67.1967 7.68662  66
   3   4  -6 61.8032 5.37416  34
  -3  -4   6 68.9517 6.77490  64
   3  -4  -6 64.7812 5.45959  36
   3   4  -6 72.3447 6.90975   2
   3  -4  -6 55.7635 6.67208   2
   3  -4  -6 68.8190 5.46317  28
   3   4  -6 64.9179 7.27167  59
   3  -4  -6 50.6766 6.90383  59
  -3  -4   5 45.2665 4.76482  64
   3   4  -5 35.9974 3.37455  34
  -3   4   5 49.1856 6.32277  62
   3  -4  -5 35.7578 3.40184  28
   3  -4  -5 35.9010 3.41445  36
  -3   4   5 43.4672 5.73285  66
   3   4  -5 34.8031 4.62086   2
   3  -4  -5 35.1072 4.62276   2
   3   4  -5 38.3669 4.95567  59
   3  -4  -5 38.8428 5.05440  59
   3   4  -4 1.73648 2.74704  50
   3   4  -4 3.12646 2.89129   2
   3  -4  -4 3.02258 2.88727   2
  -3   4   4-1.13839 4.71685  62
   3   4  -4 0.73378 2.93481  59
   3  -4  -4 3.47271 2.97626  59
  -3  -4   4-0.62683 2.53679  60
  -3  -4   4-2.21746 2.76076  64
   3   4  -3-1.16906 2.69117  50
   3   4  -3 0.98949 2.69255   2
   3  -4  -3-0.51142 2.72034   2
   3   4  -3 0.20794 2.89117  59
   3  -4  -3 0.42145 2.90397  59
  -3  -4   3 4.31046 2.66687  64
  -3   4   3 0.39681 4.70698  62
   3   4  -2 158.865 12.1177   2
   3  -4  -2 154.086 12.1082   2
   3   4  -2 170.873 12.2351   3
  -3   4   2 147.162 12.3605  65
   3  -4  -2 147.343 12.3947  59
   3   4  -2 156.609 12.3834  59
   3   4  -2 169.434 12.2311  30
   3   4  -1 68.2883 5.54177  30
   3  -4  -1 54.7410 5.29804   2
   3   4  -1 64.8202 5.31312   2
   3   4  -1 66.2069 5.46500   3
  -3   4   1 46.1218 5.60283  65
  -3   4   1 43.7066 5.46406  18
  -3   4   0 486.926 36.0667  18
   3  -4   0 499.186 35.6875  15
   3  -4   0 480.744 35.5630  17
   3  -4   0 510.487 35.7780  67
   3   4   0 514.928 35.8793  30
   3  -4   0 509.295 35.7931  32
   3   4   0 511.100 35.8696   3
  -3   4   0 522.135 35.9255  65
  -3  -4   0 478.301 35.6691  68
  -3   4  -1 95.6200 8.20417  18
   3   4   1 91.2028 7.62994  15
   3  -4   1 77.8665 7.61770  15
   3  -4   1 92.0687 7.73374  67
   3  -4   1 89.7044 7.64137  32
   3   4   1 84.5236 7.55719  30
   3   4   1 101.365 7.64948   3
  -3  -4  -1 93.6654 7.56610  68
  -3   4  -1 89.3057 7.60290  69
  -3  -4  -1 93.0001 7.67021  63
  -3   4  -1 94.4613 8.02811  65
  -3   4  -2 4.99506 3.15376  65
   3  -4   2 9.74321 2.69233  32
   3   4   2 10.6346 2.56231  30
   3  -4   2 5.66525 2.75534  51
  -3   4  -2 7.79812 3.47249  18
   3  -4   2 9.84984 2.79178  70
  -3  -4  -2 12.9060 3.05751  69
  -3   4  -2 5.34795 2.82098  69
  -3  -4  -2 11.3009 2.87074  68
   3  -4   2 7.81778 3.14408  67
   3   4   2 13.2853 2.56378   3
  -3  -4  -2 17.0533 3.24443  63
   3  -4   3 92.2271 8.02040  67
   3  -4   3 82.4692 7.59674  32
  -3  -4  -3 103.829 8.02115  69
  -3  -4  -3 90.0572 8.00733  68
  -3   4  -3 89.3862 8.18394  69
   3  -4   3 97.4836 7.76932  70
  -3   4  -3 91.9586 7.95543  65
  -3  -4  -3 98.2433 8.26566  63
   3  -4   3 83.1179 7.94846  60
   3  -4   3 88.5773 7.85129  51
   3  -4   4 6.78712 2.80072  70
  -3   4  -4 4.92951 3.28860  69
  -3  -4  -4 5.74462 3.01689  69
  -3   4  -4 9.31491 3.02027  63
  -3  -4  -4 1.65706 3.19048  63
  -3  -4  -4 3.01194 3.06461  68
   3  -4   4 6.52585 3.17402  67
   3  -4   4 7.78437 2.93728  51
   3   4   4 7.57865 2.95428  51
   3  -4   4 3.00058 3.15514  60
   3  -4   5 63.7146 7.44312  60
   3  -4   5 81.5714 7.30172  67
   3  -4   5 79.6902 7.03205  70
  -3   4  -5 68.0548 7.29771  69
  -3  -4  -5 68.3472 7.29405  68
  -3   4  -5 70.8955 7.24618  63
  -3  -4  -5 88.1206 7.60042  63
   3   4   5 79.9333 7.11224  51
   3  -4   5 84.2749 7.35613  51
   3   4   5 50.5793 7.64630  52
  -3   4  -6 1.34441 3.45374  69
  -3   4  -6-2.04741 3.33251  63
  -3  -4  -6 1.99556 3.27700  63
  -3  -4  -6-2.64674 3.50763  68
   3  -4   6 0.56264 3.72593  66
   3  -4   6-2.89228 3.56598  67
   3  -4   6-1.81157 3.69289  60
   3  -4   6 1.15246 3.08922  51
   3   4   6-1.94078 4.78632  52
  -3   4  -7 5.28172 3.92163  69
   3  -4   7 4.62833 3.93510  60
  -3  -4  -7 5.37637 3.89589  68
   3  -4   7 4.50894 4.01190  66
   3   4   7 2.51717 5.24455  52
   3  -4   7 4.64806 3.52201  51
  -3   4  -7 6.43327 3.92289  63
  -3  -4  -7 3.87195 3.91152  63
   3  -4   8 16.8467 4.80225  60
  -3   4  -8 6.80253 4.18167  63
  -3  -4  -8 10.7717 4.46576  63
  -3  -4  -8 10.1700 4.35889  68
   3  -4   8 10.9872 4.26642  51
   3   4   8 5.13551 5.43531  52
   3   4   9 1.03931 5.30106  52
  -3   4  -9-7.14832 9.90909   8
  -3  -4  -9 2.26839 9.33126   8
   3   4  10 5.36057 5.51056  52
  -3   4 -10-1.63733 9.70306   8
   3   4  11 5.50054 4.47649  52
  -3   4 -11-0.43455 7.96404   8
   3   4  12 0.48921 3.19649  52
  -3   4 -12 3.39118 5.55666   8
   3   5 -12 1.79271 1.45922  36
   3  -5 -12-1.30545 1.99792  23
   3  -5 -12 0.80073 3.25825  19
   3   5 -11 6.58724 2.19121  36
   3   5 -11 2.22364 2.57346  43
   3  -5 -11 1.50031 3.00542  23
   3  -5 -11 7.84169 4.91565  19
   3   5 -10 20.3631 3.31286   7
   3  -5 -10 14.4593 4.55346  23
   3   5 -10 28.5242 3.28049  36
   3   5 -10 31.5218 3.89886  43
   3   5  -9 185.576 13.2558  41
   3   5  -9 183.270 13.3688  43
   3  -5  -9 186.949 13.2815  36
  -3   5   8 135.650 11.9832  70
  -3   5   8 124.356 12.5251  66
   3   5  -8 145.550 10.4229  34
   3  -5  -8 139.838 10.4801  36
   3   5  -8 140.075 10.4041  41
  -3  -5   8 139.490 12.0704  64
  -3   5   7 5.02053 5.14189  66
   3   5  -7 6.69081 2.32932  34
   3  -5  -7 8.07502 2.59613  36
   3  -5  -7 6.22528 3.18891  23
  -3  -5   7 10.2312 3.91502  64
   3   5  -7 8.01361 2.34586  41
   3   5  -6 65.6337 7.14440  59
   3  -5  -6 68.1627 5.53440  36
   3   5  -6 63.6934 5.34025  40
   3  -5  -6 66.4706 5.48967  28
   3   5  -6 66.0056 5.47366  34
  -3   5   6 75.7236 7.92461  66
  -3  -5   6 72.8407 6.97367  64
  -3  -5   5 127.689 11.1170  64
   3   5  -5 139.834 11.1825   2
  -3   5   5 149.767 11.9300  66
  -3   5   5 156.550 12.3479  62
   3  -5  -5 136.602 10.1309  28
   3  -5  -5 134.275 10.1180  36
  -3  -5   5 145.292 11.4042  60
   3   5  -5 144.571 11.6656  59
  -3  -5   4 122.238 10.3681  64
   3   5  -4 130.261 10.4499   2
   3   5  -4 128.474 10.7200  59
  -3  -5   4 134.332 10.6133  60
  -3   5   4 129.279 11.3410  62
  -3   5   4 122.219 10.8629  66
   3   5  -3 0.33148 2.48148   2
  -3  -5   3 1.86037 2.67364  64
  -3   5   3 1.29145 4.88981  62
   3   5  -3 1.46164 2.77324  59
  -3   5   2 731.170 55.5156  65
  -3   5   2 764.652 55.7583  62
   3  -5  -2 758.838 55.6255  49
   3   5  -2 780.083 55.3184   2
   3   5  -2 854.332 55.6344   3
   3   5  -2 810.589 55.6062  30
   3  -5  -1 931.227 67.3911  32
   3   5  -1 1031.36 67.5700  30
  -3   5   1 912.819 67.4494  65
   3  -5  -1 940.573 67.4192  49
   3   5  -1 957.959 67.1566   2
   3   5  -1 1030.87 67.5450   3
   3  -5  -1 904.457 67.2089  67
   3  -5   0 2.86674 2.51900  17
  -3   5   0 14.2705 3.85145  65
   3  -5   0 7.65684 2.96240  32
   3   5   0 1.21115 3.17825  33
   3   5   0 1.55861 2.40387  30
   3  -5   0 5.17477 2.60247  49
  -3  -5   0 5.98973 2.64288  68
   3  -5   0 8.63188 3.12840  67
   3   5   0 2.77975 2.30239   3
   3   5   1 83.3593 6.91312   3
  -3  -5  -1 78.4545 6.91842  68
  -3   5  -1 76.8730 6.89642  69
  -3   5  -1 76.3228 7.30914  65
   3  -5   1 67.7184 6.76061  64
   3  -5   1 82.4089 7.03923  32
   3   5   1 88.1503 6.96754  30
   3   5   1 85.5042 6.89401  15
   3  -5   1 80.9686 7.08473  67
  -3  -5  -1 72.6381 6.91179  63
   3   5   2 2.80647 2.17526   3
   3  -5   2 0.33658 2.82812  15
  -3  -5  -2 3.65210 2.79043  63
  -3  -5  -2 2.92303 2.64707  68
   3  -5   2 1.87559 3.11369  67
   3  -5   2 3.25108 2.68623  32
   3   5   2 0.70371 2.01859  30
  -3   5  -2 2.93017 3.01614  69
   3  -5   2-0.86793 2.50042  64
  -3   5  -2 2.32677 3.44689  65
   3  -5   3 580.211 39.8288  67
   3  -5   3 509.483 39.4912  32
   3   5   3 527.125 39.5838  31
  -3   5  -3 573.137 39.8003  65
  -3  -5  -3 569.033 39.9638  63
  -3  -5  -3 587.884 39.8985  69
  -3  -5  -3 553.310 39.8916  68
  -3   5  -3 547.565 39.9169  69
   3  -5   3 552.824 39.5783  70
   3  -5   4 15.0865 3.57927  60
  -3  -5  -4 13.1639 3.15103  69
   3  -5   4 13.3609 3.18355  70
  -3   5  -4 16.3891 3.62097  69
  -3  -5  -4 18.6066 3.61931  68
   3  -5   4 17.6772 3.77549  67
  -3   5  -4 10.0838 2.96236  14
  -3   5  -4 11.4567 3.70272  16
   3  -5   4 13.5043 3.25304  51
  -3  -5  -4 14.3406 3.64548  63
   3  -5   5 18.8215 3.84169  51
   3  -5   5 15.8257 3.96155  60
   3  -5   5 29.6340 4.07127  70
  -3   5  -5 23.7213 4.45109  69
  -3  -5  -5 22.2262 4.21847  68
   3  -5   5 30.0440 4.33738  67
  -3   5  -5 20.4102 3.62362  14
  -3  -5  -5 26.3299 4.43297  63
   3   5   5 10.1295 4.98853  52
   3  -5   6 46.9434 5.41275  51
  -3   5  -6 53.1535 5.38144  14
   3  -5   6 32.8561 5.42873  60
  -3   5  -6 26.9369 5.38122  69
   3  -5   6 44.6073 5.26231  70
  -3  -5  -6 36.6991 5.62271  68
   3  -5   6 49.8134 5.52094  67
   3   5   6 11.3391 6.02988  52
  -3   5  -6 33.5259 5.34198  63
  -3  -5  -6 40.7443 5.63143  63
   3   5   7 0.95549 4.91382  52
   3  -5   7 8.35479 3.80480  51
  -3   5  -7 12.6550 3.74874  14
  -3   5  -7 10.9199 2.18167  35
  -3   5  -7 2.84189 3.82389  63
  -3  -5  -7 8.51186 3.86847  63
   3  -5   7 7.26268 4.33592  60
  -3  -5  -7 11.7933 4.47707  68
  -3   5  -7 3.12593 3.61214  69
   3   5   7 5.47328 3.98129  31
   3   5   8-6.15859 5.60453  52
  -3   5  -8 3.17984 2.05295  35
  -3   5  -8-2.86961 9.95046   8
   3   5   9 2.38575 5.21569  52
  -3   5  -9-2.88614 9.36291   8
   3   5  10 1.82823 4.95876  52
  -3   5 -10-1.55983 9.06510   8
   3   5  11 3.78602 4.33804  52
  -3   5 -11-0.40472 7.46190   8
   3   5  12 0.74371 2.94406  52
   3  -6 -12-1.00310 3.27761  19
   3  -6 -12 0.60787 1.69275  23
   3   6 -12 4.76551 1.40699  36
   3  -6 -11 3.84091 2.98214  23
   3  -6 -11 5.96250 4.77343  19
   3   6 -11 12.3190 2.71434  43
   3   6 -11 11.8759 2.23284  36
   3  -6 -10 3.69521 3.65065  23
   3   6 -10 5.59703 3.03873  43
   3   6 -10 3.64914 2.38058  36
   3   6  -9 45.1910 4.26710  41
   3   6  -9 46.7769 4.85853  43
   3  -6  -8 5.52455 3.71993  23
   3   6  -8 1.50118 2.34717  34
   3   6  -8 2.57431 2.43803  41
   3   6  -7 66.4663 5.40380  41
  -3   6   7 62.9926 8.02311  66
   3   6  -7 63.0169 5.40929  34
   3  -6  -7 62.2247 5.48384  36
   3  -6  -7 59.0919 5.42291  28
  -3  -6   7 69.4412 7.11644  64
   3  -6  -6 1.14530 3.10114  23
   3  -6  -6 11.4957 2.44955  36
   3   6  -6 8.10917 2.21712  40
  -3   6   6 14.0415 5.03688  66
   3   6  -6 9.48582 2.28502  34
  -3   6   6 17.5428 6.03888  62
  -3  -6   6 13.4319 3.66154  64
   3  -6  -6 8.47443 2.19900  28
   3  -6  -5 24.4723 4.87801  23
   3  -6  -5 29.4394 4.76017  48
  -3  -6   5 32.4758 4.65771  60
   3  -6  -5 34.2387 3.36344  28
  -3   6   5 35.7652 6.52929  62
  -3   6   5 33.8998 5.52513  66
  -3  -6   5 41.3798 4.78728  64
  -3  -6   4 4.21561 2.73562  64
  -3   6   4 0.79982 4.99976  62
  -3   6   4-1.93991 3.97166  66
   3  -6  -4 0.75127 2.68555  48
  -3  -6   4-0.50295 2.87091  60
   3  -6  -3 38.1504 4.80159  48
   3  -6  -3 43.9305 5.25997  49
  -3   6   3 51.1328 6.49719  62
  -3   6   2 175.473 14.3249  62
   3   6  -2 185.700 13.6916  30
   3   6  -2 179.486 13.6324   3
  -3   6   2 163.477 13.8140  65
   3  -6  -2 186.219 13.8525  49
   3  -6  -2 168.418 13.5361  48
   3   6  -1 157.469 11.9161  30
   3  -6  -1 144.916 11.9147  32
   3  -6  -1 150.393 11.9007  49
   3   6  -1 149.738 11.8466   3
  -3   6   1 152.419 12.2374  65
  -3   6   0 931.470 66.7314  65
   3  -6   0 957.259 66.6196  32
   3   6   0 1001.30 66.7567  30
   3   6   0 911.756 69.7759  33
   3  -6   0 905.667 66.5268  49
   3  -6   0 957.741 66.5043  17
   3  -6   0 930.887 66.4603  67
  -3  -6   0 925.688 66.6009  68
  -3  -6  -1 460.578 33.1057  68
   3  -6   1 460.363 33.0075  67
   3  -6   1 465.460 33.0834  32
   3   6   1 416.301 36.4077  33
   3   6   1 474.187 33.1607  30
   3  -6   1 447.008 32.9733  17
  -3   6  -1 476.676 33.2914  65
   3  -6   1 428.003 32.9174  64
  -3  -6  -1 460.692 33.0926  63
   3   6   1 471.884 33.1551   3
  -3   6  -2 22.7211 3.96372  69
  -3  -6  -2 26.8735 4.06364  68
   3  -6   2 22.8723 4.05562  67
   3   6   2 27.3915 3.50241  30
   3  -6   2 32.5516 3.96587  32
  -3   6  -2 27.2915 4.39446  16
   3  -6   2 25.2895 3.77493  64
  -3   6  -2 26.2543 4.41913  65
   3   6   2 23.9377 3.53727   3
  -3  -6  -2 29.3528 3.91731  63
  -3   6  -3 7.42231 3.70759  16
  -3   6  -3 1.09204 2.34615  14
   3  -6   3 1.68554 2.72224  32
   3   6   3 0.56390 2.79749  31
  -3  -6  -3 1.60451 2.93905  63
  -3  -6  -3 0.42517 2.46661  69
   3  -6   3 0.18464 2.75854  70
  -3   6  -3-2.55867 2.84011  69
  -3  -6  -3 1.57955 2.73151  68
   3  -6   3 1.64895 3.22834  67
  -3   6  -4 200.679 16.0797  14
  -3   6  -4 195.773 16.4547  16
  -3  -6  -4 220.175 16.6023  63
   3  -6   4 219.019 16.4278  67
   3   6   4 209.643 16.2609  31
   3  -6   4 226.256 16.2656  70
  -3  -6  -4 218.434 16.5033  68
  -3   6  -4 195.270 16.4975  69
  -3   6  -5 9.66987 3.04585  14
   3   6   5 5.86116 3.44867  31
  -3  -6  -5 8.38235 3.41467  63
  -3  -6  -5 7.59584 3.61967  68
   3  -6   5 9.27386 3.73887  67
   3  -6   5 7.00582 3.45636  60
   3   6   5-1.27244 4.34430  52
   3  -6   5 8.66405 3.27046  70
  -3   6  -5 12.1295 3.86664  69
  -3   6  -6 2.91682 3.36794  69
   3  -6   6 3.31412 3.29695  70
  -3   6  -6 4.83677 3.13501  14
   3   6   6 2.79046 3.47223  31
  -3  -6  -6 0.69355 3.49410  63
  -3  -6  -6 2.11940 3.51396  68
   3  -6   6 2.37826 3.74439  67
   3  -6   6-0.75483 3.68887  60
   3   6   6-0.28927 4.79959  52
  -3   6  -6 2.34572 1.76513  35
  -3   6  -7-6.86252 4.18219  69
  -3   6  -7 0.30415 1.98234  35
  -3   6  -7-2.78319 3.36817  14
   3   6   7 2.88967 5.25063  52
   3   6   7-0.35054 3.73140  31
  -3  -6  -7-1.94671 3.71738  63
   3  -6   7 1.73467 3.53536  60
  -3  -6  -7-0.39977 3.76306  68
   3  -6   7-3.57276 4.04425  67
   3   6   8-4.75344 5.78213  52
  -3   6  -8 9.64705 2.31936  35
   3   6   9 0.66352 5.24911  52
   3   6  10 4.06117 5.00836  52
   3   6  11 3.06848 4.16025  52
   3   6  11 0.87658 1.68680  58
   3  -7 -11 1.35846 2.67977  23
   3  -7 -11-3.00569 4.37410  19
   3   7 -11 3.87548 1.88652  36
   3   7 -11 1.84184 2.36718  43
   3  -7 -10 52.2982 8.19700  19
   3   7 -10 59.1214 4.83874  41
   3   7 -10 59.1933 5.15111  43
   3  -7  -9 4.08339 3.75251  23
   3   7  -9 8.40253 2.58955  41
   3   7  -9 8.40604 2.54067  34
   3   7  -8 203.039 14.4796  34
   3   7  -8 205.809 14.4779  41
   3   7  -7 2.73742 2.27745  41
   3   7  -7 3.29092 2.29825  40
  -3   7   7 0.36407 5.00892  66
   3   7  -7 0.12304 2.30945  34
   3  -7  -7 4.69239 2.27538  28
   3  -7  -7 3.31107 3.46179  23
  -3  -7   7 3.66494 3.51039  64
   3   7  -6 8.29190 2.22924  40
  -3  -7   6 13.2482 3.70025  64
  -3  -7   6 8.42592 3.59556  60
   3  -7  -6 8.31850 2.31037  28
  -3   7   6 5.34891 4.95978  66
   3  -7  -6 5.98841 3.36551  23
  -3   7   6 7.30682 5.85779  62
   3  -7  -5 41.8074 6.37082  23
  -3  -7   5 51.1108 5.74348  64
   3  -7  -5 50.8825 6.14255  48
   3  -7  -5 58.9038 4.79206  28
  -3   7   5 63.4002 6.95202  66
  -3   7   5 46.5010 7.31485  62
  -3  -7   5 53.6624 6.15894  60
   3  -7  -4 2.91835 2.94789  48
  -3  -7   4 0.63121 2.93161  64
  -3   7   4-1.77036 4.03529  66
  -3   7   4-1.14996 5.21859  62
   3  -7  -4 2.32907 2.57900  23
   3  -7  -4-3.00823 4.51066  19
  -3  -7   4-1.09811 2.94330  60
  -3  -7   3 58.2115 6.42255  60
  -3   7   3 66.5811 7.71735  62
   3  -7  -3 74.0970 6.88585  49
   3  -7  -3 68.8375 6.49582  48
   3  -7  -2 5.41929 2.85471  32
   3   7  -2 4.89800 2.46648  30
  -3   7   2 4.68490 3.64205  65
  -3   7   2 2.72232 4.75508  62
   3   7  -2 8.45437 2.62107   3
   3  -7  -2 7.57852 3.06553  49
  -3   7   1 3.15354 3.93324  65
  -3   7   1 3.55356 4.83392  62
   3  -7  -1-2.10047 2.91718  32
   3   7  -1 2.10083 2.25314  30
   3  -7  -1 0.39510 2.71052  49
  -3   7   0 2.64159 3.34920  16
   3  -7   0 0.35430 2.74528  17
   3   7   0-0.20817 2.45267  30
   3  -7   0-1.71826 2.93224  32
   3   7   0 3.87329 4.04368  33
  -3   7   0 0.62838 3.63665  65
   3  -7   0 1.78049 2.63920  49
  -3  -7   0-0.19969 2.69575  68
   3  -7   1 78.7678 7.74158  67
   3  -7   1 86.8648 7.82849  32
   3   7   1 91.9975 7.73551  30
   3   7   1 85.9896 10.9858  33
   3  -7   1 89.4952 7.74674  17
  -3   7  -1 88.0897 8.05894  16
  -3  -7  -1 88.1179 7.68087  63
  -3  -7  -1 97.0332 7.94345  68
  -3   7  -1 96.3434 8.32972  65
   3  -7   1 81.4232 7.75644  64
   3  -7   2 129.513 10.7653  67
   3  -7   2 130.756 10.7046  32
   3   7   2 138.329 10.7239  30
  -3   7  -2 111.252 10.9506  16
   3   7   2 136.452 10.7093   3
  -3  -7  -2 151.148 10.9867  68
  -3   7  -2 126.704 10.6303  69
  -3   7  -2 133.816 11.0273  65
   3  -7   2 128.087 10.6348  64
  -3  -7  -2 131.258 10.7833  63
   3  -7   3 122.370 10.4902  32
   3   7   3 133.043 10.5913  31
  -3  -7  -3 145.584 10.9797  63
   3  -7   3 121.837 10.4426  64
  -3  -7  -3 135.866 10.6181  69
  -3  -7  -3 136.834 10.8101  68
  -3   7  -3 115.765 10.6387  69
   3  -7   3 129.146 10.5871  70
  -3   7  -3 118.787 10.9657  16
   3  -7   3 131.773 10.7754  67
  -3  -7  -4 5.28015 3.17259  68
   3  -7   4 4.00262 3.40291  67
   3   7   4 3.39564 2.39828  44
  -3   7  -4 3.16272 1.56000  35
   3   7   4 5.77900 3.16899  31
  -3  -7  -4 5.95687 3.36251  63
  -3   7  -4 2.20141 3.57371  16
  -3   7  -4 3.26703 2.61534  14
   3  -7   4 3.90773 3.03367  70
  -3   7  -4 4.04857 3.06562  69
   3  -7   5 97.1225 8.07126  67
   3   7   5 80.1756 7.74695  31
  -3   7  -5 87.7152 7.60523  14
  -3   7  -5 67.8446 7.71815  16
  -3   7  -5 84.1064 6.14446  35
  -3  -7  -5 86.7779 8.02644  63
  -3   7  -5 65.9356 7.68754  69
  -3  -7  -5 102.331 8.34859  68
   3  -7   5 89.9964 7.76750  70
   3   7   6-0.88209 4.80740  52
  -3   7  -6 9.77994 3.31379  14
  -3   7  -6 9.23906 2.08791  35
  -3   7  -6 10.6237 3.84769  69
   3  -7   6 8.23473 3.89467  70
  -3  -7  -6 5.13829 3.90429  68
   3  -7   6 7.86638 3.93406  67
  -3  -7  -6 8.05633 3.77056  63
   3  -7   6 1.15779 3.39197  60
   3   7   6 0.32183 3.66695  31
  -3  -7  -7 0.81718 3.73283  68
   3  -7   7 2.04373 3.86272  67
  -3   7  -7 1.44091 3.50257  14
  -3   7  -7 1.78912 2.02180  35
   3   7   7-1.43322 3.77017  31
   3  -7   7-0.32463 3.50668  70
   3  -7   7 0.87749 4.06912  60
   3   7   7 0.32162 5.01915  52
   3   7   8 2.00237 7.18650  52
  -3   7  -8 110.305 6.26063  35
   3   7   9 5.09806 5.31207  52
   3   7  10 1.08461 4.80673  52
   3   7  11 0.19751 3.86717  52
   3   7  11-1.60107 1.60690  58
   3   8 -11-0.66804 2.28495  43
   3  -8 -11 1.03950 3.94239  19
   3  -8 -11-1.67267 2.47161  23
   3  -8 -11 2.02649 2.01027  25
   3   8 -11 2.76843 1.69137  36
   3  -8 -10 3.97095 3.31435  23
   3  -8 -10 0.46837 5.09770  19
   3   8 -10 5.87345 2.90254  43
   3   8 -10 0.10230 2.08500  41
   3  -8  -9 29.0294 7.30252  19
   3   8  -9 40.0053 3.97416  41
   3   8  -9 39.2395 3.96735  34
   3  -8  -8 12.5912 4.73663  23
   3   8  -8 19.6312 3.16470  34
   3   8  -8 19.0504 3.07440  41
  -3   8   7 112.968 9.97391  66
   3   8  -7 86.9438 7.26142  34
  -3  -8   7 90.0490 8.89249  64
  -3   8   7 99.0612 10.3106  62
   3  -8  -7 101.586 7.36915  28
   3  -8  -7 58.3172 9.22274  23
  -3  -8   7 70.5833 8.96298  60
   3   8  -7 84.7453 7.21582  40
  -3  -8   6 63.2407 7.63104  60
   3  -8  -6 74.7840 5.89498  28
   3   8  -6 65.5491 5.72999  40
  -3  -8   6 78.4450 7.36112  64
   3  -8  -6 56.8099 7.95487  23
   3  -8  -6 58.7149 7.37084  48
  -3   8   6 65.4933 8.18567  66
  -3   8   6 78.7722 9.00643  62
  -3  -8   5 11.6392 3.74979  60
   3  -8  -5 7.56764 2.12125  28
   3  -8  -5 7.27847 3.26018  23
  -3   8   5 6.64413 5.91558  62
   3  -8  -5 10.1404 3.49935  48
   3   8  -5 4.49178 2.03050  40
  -3  -8   5 4.46781 3.29608  64
  -3   8   5 5.42327 4.35017  66
   3  -8  -4 104.517 8.84119  49
   3  -8  -4 89.3120 8.45901  48
  -3   8   4 99.8994 9.76122  62
   3  -8  -4 88.2223 9.44490  19
   3   8  -4 90.8680 6.96672  20
   3  -8  -4 71.8528 8.90761  23
  -3  -8   4 97.0579 8.58436  60
  -3   8   4 90.2871 8.75474  66
  -3   8   3-0.54759 5.05329  62
   3  -8  -3 4.06969 2.68838  48
   3  -8  -3 3.24451 3.05647  49
  -3  -8   3-2.96948 2.99008  60
   3  -8  -2-0.48867 3.14373  49
  -3   8   2 1.66035 3.72368  65
   3  -8  -2 4.40435 2.67173  32
   3   8  -2 2.11235 2.25561  30
  -3   8   2 2.95200 4.69289  62
   3  -8  -1 73.7737 7.42183  49
  -3   8   1 83.8935 8.36616  62
  -3   8   1 74.0694 7.84883  65
   3  -8  -1 77.4729 7.26828  32
   3   8  -1 93.2846 7.55003  30
   3  -8   0 100.562 8.92230  49
   3  -8   0 113.478 9.06020  17
  -3   8   0 101.340 9.08971  16
  -3   8   0 105.576 9.51557  65
   3  -8   0 100.101 9.05500  32
   3   8   0 118.962 9.28928  30
   3   8   0 100.486 12.1048  33
  -3  -8   0 105.607 9.08908  68
   3   8   1 21.1793 3.56261  30
   3  -8   1 21.7699 3.72534  32
   3   8   1 20.0356 5.42996  33
   3  -8   1 24.4713 3.89115  64
  -3   8  -1 23.6795 4.58641  65
   3  -8   1 21.5961 3.84297  17
  -3   8  -1 17.4234 4.11336  16
  -3  -8  -1 22.5237 3.63304  63
  -3  -8  -1 26.3306 3.79024  68
   3  -8   1 20.8590 3.85967  67
   3  -8   2 18.9698 3.60790  32
   3   8   2 17.1628 3.11417  30
   3  -8   2 17.0645 3.65698  64
  -3   8  -2 19.6862 4.24784  65
  -3   8  -2 16.3583 4.11832  16
  -3  -8  -2 17.3127 3.30479  63
  -3  -8  -2 19.7212 3.59714  68
   3  -8   2 19.3581 3.86365  67
  -3   8  -3 14.9494 4.14088  16
   3  -8   3 14.7483 3.48158  32
   3   8   3 15.9718 3.63832  31
   3  -8   3 16.1654 3.41915  64
  -3   8  -3 12.0617 3.29828  69
  -3  -8  -3 12.1592 3.57532  63
  -3  -8  -3 16.3848 3.63783  68
   3  -8   3 15.8789 3.76765  67
   3   8   4 12.1614 2.62114  44
  -3   8  -4 14.4784 2.04875  35
   3  -8   4 15.5566 3.79632  70
  -3   8  -4 9.17051 3.50419  69
  -3   8  -4 16.0100 4.23752  16
  -3   8  -4 9.15727 3.11817  14
  -3  -8  -4 12.4144 3.62850  68
   3  -8   4 2.94067 3.53371  67
  -3  -8  -4 15.0537 3.86802  63
   3   8   4 15.7993 3.71022  31
  -3   8  -5 36.4272 3.53280  35
  -3   8  -5 35.7918 5.46047  69
   3  -8   5 40.7157 5.33811  70
  -3   8  -5 38.1107 4.94106  14
  -3   8  -5 24.6070 5.36684  16
  -3  -8  -5 34.1715 5.22297  68
   3  -8   5 50.4034 5.85543  67
  -3  -8  -5 40.6958 5.33730  63
   3   8   5 34.2757 5.14150  31
  -3  -8  -6 389.010 27.5204  68
   3  -8   6 392.872 27.0797  70
  -3   8  -6 368.360 26.9156  14
   3   8   6 334.605 26.8131  31
   3  -8   6 353.770 27.0205  67
  -3   8  -6 366.322 25.3230  35
   3  -8   7 35.2432 5.21988  70
  -3  -8  -7 25.3797 5.19807  68
   3  -8   7 20.2219 5.25259  67
  -3   8  -7 28.7305 3.24863  35
  -3   8  -7 33.3080 5.05067  14
   3   8   7 18.0628 4.90550  31
  -3   8  -8 106.654 8.36851  35
   3   8   9-0.30078 4.85953  52
  -3   8  -9 9.46037 2.35466  35
   3   8  10-0.40147 2.03132  58
   3   8  11-0.56755 1.55650  58
   3  -9 -11 2.42683 2.09055  21
   3  -9 -11 0.31021 3.64342  19
   3   9 -11 0.40422 2.01659  43
   3  -9 -11-0.68145 1.85090  25
   3   9 -10-1.71712 2.67138  43
   3   9 -10-1.42959 2.02461  41
   3  -9 -10-0.53061 3.01943  23
   3  -9 -10-1.30699 4.72323  19
   3   9  -9 32.1298 3.69706  41
   3  -9  -9 27.5895 5.88261  23
   3  -9  -9 30.4134 7.09545  19
   3   9  -9 35.1065 3.66267  34
   3   9  -8 20.0094 3.16769  41
   3  -9  -8 31.0149 7.09811  19
   3  -9  -8 15.9468 5.09215  23
   3   9  -8 22.8521 3.21191  34
   3  -9  -7-1.37770 4.38364  23
   3  -9  -7 13.9092 6.04963  19
   3   9  -7 9.06440 2.60401  34
   3  -9  -7 7.17246 2.46824  28
   3   9  -7 8.41218 2.60055  40
   3   9  -6 89.8131 6.88732  40
  -3  -9   6 89.7982 8.38900  64
   3  -9  -6 56.9638 8.80538  23
   3  -9  -6 84.5352 10.0160  19
   3  -9  -6 92.1659 6.98541  28
   3  -9  -6 74.2179 8.64267  48
  -3  -9   6 64.6379 8.54386  60
  -3   9   6 105.846 10.4067  62
  -3   9   5 114.114 10.8561  62
   3  -9  -5 98.4585 7.51574  28
   3   9  -5 101.444 7.42400  40
   3  -9  -5 68.4712 9.39094  23
   3  -9  -5 79.6320 9.97038  19
   3   9  -5 88.1870 7.30465  20
   3  -9  -5 91.8608 9.19380  48
  -3  -9   5 106.314 9.35143  60
   3  -9  -4 29.0142 4.36874  48
   3  -9  -4 19.2818 4.21721  49
  -3  -9   4 26.2154 4.57587  60
   3  -9  -4 23.9940 4.67904  23
   3   9  -4 26.7330 2.72784  20
   3  -9  -4 16.7140 5.31829  19
  -3   9   4 26.9507 6.54853  62
  -3   9   3 6.80802 5.25389  62
   3  -9  -3 4.01250 2.16382  25
  -3  -9   3 6.47510 3.22554  60
   3   9  -3 5.88477 1.55318  39
   3   9  -3 9.21229 1.66805  20
   3   9  -3 6.86316 1.55184  22
   3  -9  -3 8.80857 3.40637  49
   3   9  -2 89.0734 8.08683  30
  -3   9   2 85.3916 8.49557  65
  -3   9   2 100.401 9.20621  62
   3  -9  -2 84.4784 8.19831  49
   3   9  -1 1.54298 2.31913  30
   3  -9  -1 2.50268 2.83732  32
   3  -9  -1 2.38083 3.00900  49
  -3   9   1 2.68568 4.49203  62
  -3   9   1 4.93478 3.86808  65
  -3   9   0 3.08366 3.95247  65
   3  -9   0 4.60171 3.01796  32
   3   9   0 4.90285 4.05233  33
  -3  -9   0 1.24302 2.96369  68
   3  -9   0 3.48726 2.78809  49
  -3   9   0 1.81228 3.09409  16
   3  -9   0 4.70139 2.97305  17
  -3   9   0 1.14773 4.24184  62
   3  -9   1 38.1955 5.05798  32
   3   9   1 50.7097 5.17049  30
   3   9   1 32.8451 7.39313  33
  -3   9  -1 38.6576 5.36707  16
   3  -9   1 37.6771 5.05188  17
   3  -9   1 40.4576 5.02914  64
  -3   9  -1 42.9037 5.66585  65
  -3  -9  -1 48.3614 5.30132  68
  -3  -9  -1 48.5936 5.05973  63
   3  -9   2 255.840 19.4301  67
   3  -9   2 236.658 19.3566  32
   3   9   2 268.633 19.5613  30
   3   9   2 266.408 24.6888  33
   3  -9   2 251.516 19.4472  64
  -3   9  -2 280.711 19.8303  65
   3  -9   2 271.204 19.6170  17
  -3   9  -2 246.427 19.6927  16
   3   9   2 234.343 18.3626  24
  -3  -9  -2 285.253 19.6922  63
  -3  -9  -2 274.892 19.7162  68
   3   9   3 0.72250 1.62594  58
  -3   9  -3-1.94624 2.89197  69
   3   9   3-0.15487 1.56043  55
  -3  -9  -3 4.86541 3.14767  68
   3  -9   3 3.80210 3.38194  67
   3   9   3 2.84308 2.21737  44
  -3  -9  -3-0.27460 3.03074  63
  -3   9  -3 3.52348 3.63559  16
   3   9   3 0.38637 1.54270  24
   3  -9   3 2.21975 3.01137  64
  -3  -9  -4 44.5140 5.33911  68
   3  -9   4 42.1350 5.30564  67
   3   9   4 36.4139 4.88615  31
   3  -9   4 23.9222 4.50204  32
   3   9   4 30.6546 3.66405  44
  -3   9  -4 27.3349 5.21441  16
  -3   9  -4 44.2949 4.90853  14
   3  -9   4 32.4524 4.62406  64
  -3  -9  -4 43.4168 5.28282  63
  -3   9  -4 30.9747 4.88592  69
   3   9   4 26.0125 3.45881  58
  -3   9  -5 74.9910 6.21405  35
  -3  -9  -5 77.5391 8.13139  68
   3  -9   5 81.5977 7.88720  70
   3   9   5 82.7025 8.07478  31
  -3   9  -5 75.5305 7.67940  14
  -3   9  -5 58.0727 7.77199  16
   3  -9   5 82.2138 8.16197  67
   3   9   5 83.9564 6.56625  44
   3  -9   6 6.91986 3.96102  70
  -3   9  -6 4.31721 2.09516  35
  -3  -9  -6 5.06490 3.96284  68
   3  -9   6-1.73510 4.21944  67
   3   9   6 2.46520 3.71398  31
  -3   9  -6 3.83688 3.26069  14
  -3   9  -7 21.0195 2.93684  35
  -3   9  -8 19.4519 2.89868  35
  -3   9  -9 55.4407 4.89736  35
   3   9  10 2.35698 1.91888  58
   3   9  11 1.74037 1.46792  58
   3  10 -11-0.05948 1.83585  43
   3 -10 -11 2.41889 1.72179  25
   3 -10 -11 0.05093 1.94259  21
   3 -10 -11 2.93194 3.45274  19
   3  10 -10 1.50159 2.53402  43
   3  10 -10 1.04445 1.86918  41
   3 -10 -10 1.05088 2.26341  25
   3 -10 -10 3.16197 4.45225  19
   3 -10 -10-0.48542 2.76189  23
   3  10  -9 11.0589 2.51782  41
   3  10  -9 7.03320 2.39487  34
   3 -10  -9 3.03891 3.36466  23
   3 -10  -9 12.8045 5.81084  19
   3  10  -8 38.5553 3.99749  41
   3  10  -8 41.6873 4.13465  34
   3 -10  -8 21.6790 5.66550  23
   3 -10  -8 39.7942 8.02394  19
   3  10  -7 279.540 19.6014  34
   3 -10  -7 247.966 22.3133  19
   3 -10  -7 207.602 22.0741  23
   3 -10  -7 274.531 19.5162  28
   3  10  -7 267.755 19.4685  40
  -3 -10   6 121.498 13.0481  60
   3 -10  -6 161.668 11.3133  28
   3 -10  -6 101.180 13.4283  23
   3 -10  -6 144.673 14.0827  19
   3 -10  -6 117.460 12.7512  48
  -3  10   6 170.511 14.3031  62
   3  10  -6 163.580 11.2526  40
  -3 -10   5 3.81965 3.50708  60
   3 -10  -5 0.22912 2.02830  28
   3 -10  -5-2.16324 3.15636  48
  -3  10   5 2.74329 6.29471  62
   3  10  -5 2.23928 1.86241  20
   3 -10  -5 0.61855 3.17809  23
   3 -10  -5-4.83247 5.18109  19
   3  10  -5 0.10133 2.09324  40
   3 -10  -4 0.56716 3.05239  23
   3  10  -4-1.85207 1.68900  20
   3 -10  -4-1.72980 3.62641  49
   3 -10  -4-2.85017 3.12082  48
  -3  10   4-1.06516 5.67492  62
  -3 -10   4 3.13751 3.35913  60
  -3 -10   3 212.136 15.1290  60
   3 -10  -3 195.438 15.0522  49
  -3  10   3 213.309 15.8330  62
   3  10  -3 178.842 13.3205  39
   3 -10  -3 181.182 13.3150  25
   3  10  -3 174.380 13.2183  20
   3  10  -3 175.845 13.2812  22
   3  10  -2 66.8152 5.47964  22
   3 -10  -2 66.5744 5.75321  21
   3  10  -2 72.4928 5.53503  39
  -3  10   2 69.7024 7.62512  65
  -3  10   2 73.3102 8.01989  62
   3 -10  -2 75.5752 7.23063  49
   3  10  -2 61.5712 6.70861  30
   3 -10  -1 20.2260 2.91745  21
   3  10  -1 19.9421 2.19129  22
   3 -10  -1 13.1519 3.68493  49
   3  10  -1 19.0085 2.23902  39
  -3  10   1 26.5207 5.23649  65
  -3  10   1 27.9129 5.45725  62
   3  10  -1 16.6046 2.32872  26
   3 -10  -1 19.1585 3.84150  32
   3 -10   0 19.6314 3.67930  49
  -3  10   0 15.3915 4.56767  65
   3 -10   0 17.9569 3.57756  32
   3  10   0 10.9554 5.31064  33
  -3  10   0 18.6585 3.95618  16
   3 -10   0 16.7171 3.80980  17
   3  10   0 19.1554 2.34522  26
  -3 -10   0 21.4914 3.89976  68
   3 -10   0 22.2834 2.96965  21
   3  10   0 16.5399 2.33578  24
   3 -10   1 74.8318 7.24163  32
   3  10   1 76.1693 11.2092  33
   3 -10   1 92.5966 7.60978  17
  -3  10  -1 69.6683 7.63084  16
   3  10   1 76.1015 6.35363  55
  -3 -10  -1 81.6838 7.27595  63
  -3 -10  -1 94.0082 7.63617  68
   3 -10   1 74.6043 7.32595  64
  -3  10  -1 74.7549 7.87634  65
   3  10   1 69.4905 5.97308  24
   3  10   1 71.4398 5.97635  26
   3 -10   2 68.8486 7.36761  32
   3  10   2 79.4879 7.45620  30
   3  10   2 84.9018 11.9429  33
   3 -10   2 88.2071 7.84263  17
  -3  10  -2 71.5003 7.69920  16
   3  10   2 73.9872 6.51004  55
   3 -10   2 84.1951 7.69447  64
  -3  10  -2 73.1186 7.97159  65
  -3 -10  -2 88.7850 7.80392  68
   3  10   2 71.5523 6.18765  26
   3  10   2 78.1075 6.17486  24
  -3 -10  -2 96.2771 7.73369  63
   3  10   3 25.5839 3.49209  55
  -3 -10  -3 41.3932 5.11525  68
   3 -10   3 34.5276 5.04801  67
   3  10   3 37.3681 3.65537  44
   3  10   3 30.6922 3.30210  24
   3 -10   3 37.2738 4.92104  64
  -3  10  -3 34.3155 5.24868  16
   3 -10   3 34.7554 4.89397  17
  -3 -10  -3 36.3143 4.96145  63
   3  10   4 76.0282 5.95497  44
  -3  10  -4 61.4065 7.38249  16
  -3  10  -4 76.5855 7.21100  14
   3 -10   4 56.1957 6.99125  32
   3 -10   4 83.5871 7.73274  67
   3  10   4 61.5989 5.76891  58
  -3 -10  -4 70.2451 7.37825  68
   3 -10   4 73.2720 7.25111  64
   3  10   5 2.49982 2.72858  44
  -3  10  -5 0.10223 1.94474  35
   3  10   5-1.61291 2.08856  58
  -3 -10  -5-0.36693 3.61496  68
   3 -10   5 2.00092 3.92865  67
  -3  10  -5 2.65048 3.24970  14
  -3  10  -5-3.26782 4.30355  16
   3 -10   6 22.0273 4.57233  70
  -3  10  -6 19.8701 2.69455  35
  -3  10  -6 9.04669 3.67322  14
  -3 -10  -6 16.0048 4.54926  68
   3 -10   6 13.6889 4.71402  67
  -3  10  -7 16.5008 2.76663  35
   3  10   8 5.47231 2.33442  58
  -3  10  -8 5.86544 2.29680  35
   3  10   9 4.07570 2.20826  58
  -3  10  -9 10.7290 2.26393  35
   3  10  10-2.24965 1.85841  58
   3  10  11 2.81338 1.24949  58
   3  11 -10 7.04583 2.49535  43
   3  11 -10 9.44986 2.00184  41
   3 -11 -10 12.1758 2.37738  25
   3 -11 -10 7.27374 4.27149  19
   3 -11 -10 5.77526 2.61101  21
   3  11  -9 0.95075 2.15509  34
   3  11  -9 2.58960 2.02820  41
   3 -11  -9 1.87797 2.55454  25
   3 -11  -9 2.70256 4.93693  19
   3  11  -8 2.47841 2.39549  34
   3 -11  -8 4.64418 5.22451  19
   3 -11  -8 9.10263 3.85322  23
   3  11  -7 19.7230 3.14381  34
   3  11  -7 18.8731 3.05631  40
   3 -11  -7 14.9906 2.87855  28
   3 -11  -7 21.2335 5.16744  23
   3 -11  -7 15.6215 5.94841  19
   3  11  -6 10.1534 2.56077  40
   3 -11  -6 7.50042 2.50017  28
  -3 -11   5 38.7195 5.74686  60
   3 -11  -5 39.6324 3.87383  28
   3 -11  -5 32.7539 5.86427  23
   3  11  -5 31.8883 3.63491  20
   3  11  -5 36.1876 3.79942  40
  -3  11   5 48.8496 7.52761  62
   3 -11  -5 35.2574 5.40126  48
   3 -11  -4 25.5761 5.29129  49
   3 -11  -4 35.0617 3.78876  25
   3  11  -4 35.1134 3.42010  20
  -3  11   4 36.1121 7.14688  62
  -3 -11   4 33.4815 5.42749  60
   3 -11  -3 6.22865 3.61665  49
   3  11  -3 1.59078 1.60857  39
   3 -11  -3 4.11543 2.81701  21
   3  11  -3 1.20757 1.67123  20
   3  11  -3 3.87533 1.57594  22
  -3 -11   3 1.38093 3.46482  60
  -3  11   3-0.68307 5.71015  62
   3 -11  -2 23.1090 4.17957  49
  -3  11   2 17.2474 4.92537  65
   3 -11  -2 14.3069 2.90248  21
  -3  11   2 10.8150 5.40504  62
  -3 -11   2 18.6680 3.97705  60
   3  11  -2 9.40704 3.24760  30
   3 -11  -1 151.178 12.7642  49
   3  11  -1 160.788 11.3145  39
  -3  11   1 165.257 13.3912  65
   3 -11  -1 138.303 12.4587  32
   3  11  -1 154.553 11.2914  22
   3 -11  -1 149.537 11.3294  21
   3  11  -1 146.641 11.3642  26
  -3 -11   0 35.2210 4.64388  68
   3 -11   0 22.4364 4.29940  32
   3  11   0 18.2546 6.90830  33
   3  11   0 27.1459 2.93669  26
   3  11   0 25.0863 2.84096  24
  -3  11   0 33.7369 5.64456  65
   3  11   0 28.8840 2.80480  39
  -3 -11  -1 23.0900 3.75756  63
  -3  11  -1 17.3801 4.39107  16
   3 -11   1 20.8324 4.05895  17
  -3 -11  -1 17.9528 3.88574  68
   3 -11   1 19.9590 4.02048  32
   3  11   1 19.3587 6.09512  33
   3  11   1 16.1619 2.61213  55
  -3  11  -1 19.7484 4.97035  65
   3  11   1 19.0357 2.48552  24
   3  11   1 18.5582 2.41339  26
  -3 -11  -2 61.3214 5.98219  63
  -3 -11  -2 49.0249 5.99293  68
  -3  11  -2 56.5626 6.77082  65
   3 -11   2 47.1887 6.02666  32
   3  11   2 51.0256 5.75354  30
   3  11   2 64.9334 10.6618  33
   3 -11   2 57.5321 6.24210  64
   3 -11   2 67.6731 6.38754  17
  -3  11  -2 55.0218 6.53579  16
   3  11   2 49.4230 4.50057  24
   3  11   2 45.7716 4.49205  26
   3  11   2 50.5930 4.85030  55
   3  11   3 21.4795 2.76642  24
   3  11   3 25.6107 3.28780  44
  -3 -11  -3 34.8350 4.78452  68
   3 -11   3 23.5847 4.51352  32
   3 -11   3 28.5489 4.80729  64
  -3  11  -3 18.4950 4.81598  16
   3 -11   3 31.2669 4.89135  17
   3  11   3 28.3689 3.28640  55
   3 -11   4 5.01565 3.62645  64
  -3  11  -4 12.4670 4.52495  16
   3 -11   4 5.77939 3.61776  17
  -3  11  -4 7.76297 3.40444  14
  -3 -11  -4 8.89419 3.88307  68
   3 -11   4 1.90403 3.65908  67
   3  11   4 2.38842 2.05998  58
   3  11   4 3.89318 2.70541  44
   3 -11   4 1.58153 3.19936  32
  -3  11  -5 37.8845 5.14407  14
  -3  11  -5 27.0062 5.60052  16
   3  11   5 34.6770 4.02838  44
   3  11   5 27.8896 3.50993  58
  -3 -11  -5 34.7166 5.41216  68
   3 -11   5 20.4854 5.09132  67
  -3  11  -5 36.3519 3.53948  35
  -3  11  -6 10.5366 2.42138  35
   3  11   6 6.71862 2.51982  58
  -3  11  -7 19.0977 2.86882  35
   3  11   7 17.2245 3.06335  58
  -3  11  -8 23.8437 2.95835  35
   3  11   8 17.3169 2.98587  58
   3  11   9 4.17535 2.08450  58
  -3  11  -9 0.27858 1.94356  35
   3  11  10 0.07681 1.57200  58
   3  12 -10-1.13036 2.10818  43
   3 -12 -10-0.30928 2.24428  21
   3 -12 -10-1.07916 1.91429  25
   3 -12  -9 3.07425 2.88397  21
   3  12  -9 0.09784 1.98553  34
   3 -12  -9 1.28217 2.36219  25
   3  12  -8 25.0235 3.29843  34
   3 -12  -8 25.4697 3.51827  25
   3 -12  -7 3.80930 2.77339  25
   3  12  -7 4.79367 2.47808  34
   3  12  -7 2.66348 2.41044  40
   3  12  -6 106.283 8.67644  40
   3 -12  -6 112.579 8.80940  25
   3 -12  -6 112.184 8.70266  28
  -3  12   5 134.727 13.5019  62
   3 -12  -5 143.039 10.6327  25
   3 -12  -5 143.359 10.6518  28
   3  12  -5 123.705 10.4534  20
  -3 -12   5 138.870 12.7224  60
   3  12  -5 148.672 10.6176  40
   3  12  -4 14.4742 2.41451  20
   3 -12  -4 14.8769 3.40227  21
  -3 -12   4 15.7452 4.40815  60
  -3  12   4 19.6885 6.67290  62
   3 -12  -4 14.9711 4.33629  49
   3 -12  -3 30.9153 5.54290  49
   3  12  -3 31.0644 3.39951  39
   3  12  -3 35.0912 3.45165  20
   3 -12  -3 37.6466 4.11062  21
  -3 -12   3 40.1963 5.38099  60
  -3  12   3 34.7025 7.05257  62
   3 -12  -2 14.1043 4.07755  49
  -3  12   2 0.19813 3.56541  45
   3  12  -2 11.2533 3.21022  30
   3 -12  -2 11.6051 2.92206  21
  -3  12   2 7.53563 4.73717  65
  -3 -12   2 8.98670 3.43467  60
   3 -12  -1 10.7765 3.81357  49
  -3 -12   1 11.7455 3.80578  68
   3  12  -1 14.4576 2.12719  39
   3  12  -1 11.9296 1.96471  22
   3  12  -1 12.7269 2.17161  26
  -3  12   1 11.2709 4.63404  65
   3  12   0 57.3282 4.98391  22
   3  12   0 59.5608 4.99625  39
  -3 -12   0 64.4267 6.43173  63
  -3 -12   0 75.7840 7.03263  68
  -3  12   0 65.5658 7.58775  65
   3 -12   0 54.8768 6.46147  32
   3  12   0 61.7095 10.5241  33
   3  12   0 57.5509 5.08201  26
  -3  12  -1 8.71101 4.10180  16
   3 -12   1 17.5544 4.08757  17
   3  12   1 16.4562 2.33999  26
  -3  12  -1 20.0727 5.24164  65
   3 -12   1 5.28447 3.60176  32
   3  12   1 14.1215 6.32551  33
   3  12   1 11.4211 2.14574  24
  -3 -12  -1 19.2034 4.14744  68
   3  12   1 17.4990 2.67808  55
   3 -12   2 12.6739 4.06388  64
  -3  12  -2 9.60530 4.70729  65
   3  12   2 7.58353 3.14211  30
   3 -12   2 12.8414 3.79387  32
   3  12   2 20.9595 7.08748  33
   3  12   2 11.2428 2.18915  24
   3  12   2 10.2280 2.32092  55
  -3 -12  -2 16.3767 3.89687  68
  -3  12  -2 14.1654 4.32519  16
   3 -12   2 8.64068 3.97357  17
  -3  12  -3 10.7351 4.20914  16
   3 -12   3 9.81700 3.78994  17
   3 -12   3 3.31849 3.45494  32
   3  12   3 4.60792 2.70652  44
   3  12   3 9.39620 2.19475  55
  -3 -12  -3 2.47353 3.46656  68
   3 -12   3 5.23320 3.90450  64
   3  12   4 71.8075 5.51370  44
  -3  12  -4 48.5191 7.23157  16
   3 -12   4 61.7850 7.08062  17
  -3  12  -4 60.5196 6.76145  14
   3 -12   4 32.6337 6.34761  32
  -3 -12  -4 76.1402 7.33389  68
   3 -12   4 48.7257 6.56454  64
   3 -12   5 95.5636 9.51895  67
  -3 -12  -5 109.094 9.85240  68
   3  12   5 107.658 8.01335  44
  -3  12  -5 100.752 9.51528  14
   3 -12   5 105.940 9.76937  17
   3  12   5 83.5187 7.67842  58
  -3  12  -5 101.927 7.71530  35
   3  12   6 67.5046 6.66569  58
  -3  12  -6 94.5510 6.77168  35
   3  12   7 3.73916 2.32094  58
  -3  12  -7 5.20042 2.23724  35
   3  12   8 1.43467 2.15341  58
  -3  12  -8 4.64557 2.11675  35
   3  12   9 0.63798 1.79786  58
  -3  12  -9-0.08574 1.83847  35
   3  12  10 2.69017 1.48982  58
   3 -13 -10 2.00599 1.99048  21
   3  13 -10-0.11716 1.34408  34
   3 -13 -10 1.99623 1.62721  25
   3  13 -10 1.98330 1.88077  43
   3  13  -9 0.79466 1.98560  34
   3 -13  -9 5.89930 2.70865  21
   3 -13  -9 9.02766 2.28864  25
   3  13  -8-0.33300 2.18541  34
   3 -13  -8-0.27783 2.50070  25
   3 -13  -8-2.28957 3.22052  21
   3 -13  -7 39.5839 4.80170  21
   3  13  -7 42.5394 4.40941  34
   3  13  -7 43.4299 4.27254  40
   3 -13  -7 42.9215 4.42163  25
   3 -13  -6-0.74779 2.69591  25
   3  13  -6-0.23204 2.32583  40
   3 -13  -6 0.84699 3.27522  21
   3 -13  -5 108.536 8.82783  28
   3  13  -5 116.142 8.81766  20
   3 -13  -5 113.407 9.10182  21
   3  13  -5 112.008 8.81623  40
   3  13  -4 15.7976 2.54026  20
   3 -13  -4 15.7608 3.52970  21
  -3  13   4 19.5431 6.61971  62
  -3 -13   4 21.4021 4.51464  60
   3  13  -3 115.150 8.46486  20
   3 -13  -3 112.342 8.70178  21
   3 -13  -3 86.5128 10.1885  49
  -3 -13   3 112.513 10.5456  60
   3  13  -3 105.181 8.49002  39
   3 -13  -2 14.8141 4.60435  49
   3  13  -2 15.0788 2.46629  26
   3  13  -2 18.9958 2.48170  39
   3  13  -2 15.0543 3.76847  30
   3  13  -2 15.9152 2.41204  22
  -3 -13   2 12.1179 3.93273  60
  -3  13   2 15.4842 5.32971  65
   3  13  -1 25.7184 2.78155  22
   3 -13  -1 20.2788 4.72760  49
   3  13  -1 24.5850 2.79912  39
   3  13  -1 27.5439 2.91687  26
  -3  13   1 30.4352 6.13514  65
  -3 -13   1 26.3808 4.80574  68
  -3 -13   1 22.3977 4.28741  60
   3  13   0 7.72073 2.06053  26
  -3  13   0 8.40657 4.86742  65
   3  13   0 7.71231 1.90463  39
   3  13   0 8.28289 1.94873  22
  -3 -13   0 12.1270 3.66419  68
   3 -13   0 10.7328 3.74290  32
   3  13   0 1.46363 5.43162  33
  -3  13  -1 225.379 16.8883  65
   3 -13   1 152.066 15.6699  32
   3  13   1 221.936 22.8352  33
  -3  13  -1 159.349 15.8749  16
   3  13   1 186.798 14.9681  55
   3  13   1 202.142 14.4949  39
   3  13   1 200.836 14.5271  24
   3  13   1 200.485 14.5658  26
  -3 -13  -1 255.713 16.7178  68
  -3 -13  -2 241.346 16.6134  68
   3 -13   2 159.433 15.8617  32
   3  13   2 198.125 16.1375  30
   3  13   2 192.867 22.1872  33
   3  13   2 204.161 14.6400  24
   3 -13   2 243.981 16.6218  17
  -3  13  -2 148.763 16.0692  16
   3 -13   2 193.896 16.2368  64
   3  13   2 201.648 15.0972  55
   3 -13   3 2.84247 3.28716  32
  -3  13  -3-2.38102 4.62338  16
   3 -13   3 5.36198 3.65100  17
   3  13   3 5.03688 2.62841  44
   3 -13   3 2.45261 3.65116  64
  -3 -13  -3 5.21344 3.64424  68
  -3 -13  -4 17.7859 4.25202  68
   3  13   4 18.4852 3.30892  44
   3 -13   4 16.8559 4.40861  17
  -3  13  -4 16.4599 4.08121  14
  -3  13  -4 14.0848 4.81610  16
  -3  13  -4 15.8610 2.72775  35
   3 -13   4 16.5226 4.39234  64
   3 -13   4 12.9712 4.14667  32
  -3  13  -5 70.0082 5.87926  35
   3  13   5 66.4477 6.17641  44
  -3  13  -6 15.5597 2.77597  35
   3  13   7 3.58858 2.18779  58
  -3  13  -7 3.72389 2.24009  35
   3  13   8 0.39675 1.90279  58
  -3  13  -8 2.70481 2.01160  35
  -3  13  -9 0.07712 1.85699  35
   3  13   9 3.77506 1.74444  58
   3  13  10-1.42558 1.19449  58
   3 -14  -9 28.7832 2.87267  21
   3 -14  -9 22.9542 2.49892  25
   3 -14  -8 3.39550 2.80909  21
   3  14  -8 0.70837 2.03481  34
   3 -14  -8 3.60207 2.35676  25
   3  14  -7-0.82553 2.27009  34
   3 -14  -7 4.20263 3.11258  21
   3  14  -7 0.31872 2.30990  40
   3 -14  -6 21.8717 3.77392  21
   3  14  -6 18.2798 3.00530  40
   3  14  -5 163.123 12.5491  20
   3 -14  -5 161.173 12.6773  21
   3  14  -5 177.746 12.6363  40
   3 -14  -4-0.50717 3.29655  21
   3  14  -4 1.62499 2.05571  20
  -3 -14   3 167.855 11.3856  60
   3  14  -3 163.664 8.73085  20
   3  14  -2 31.7305 3.23830  22
   3  14  -2 32.6794 3.23634  39
  -3 -14   2 27.2515 5.15480  68
   3  14  -2 21.0570 4.56270  30
   3 -14  -2 14.1643 5.00812  49
  -3  14   2 23.4335 5.83886  65
  -3 -14   2 36.5775 5.20378  60
   3  14  -2 24.5914 3.25330  26
   3 -14  -1 6.25484 3.65016  49
  -3  14   1-0.57079 3.82353  45
  -3  14   1 7.01051 5.00881  65
   3  14  -1 8.21176 3.39273  30
   3  14  -1 5.80920 2.03636  26
   3  14  -1 7.06803 2.03847  22
  -3 -14   1 7.72027 3.60522  68
   3  14   0 77.1053 6.18616  39
  -3  14   0 61.9260 8.59612  65
   3  14   0 76.6314 6.27525  26
  -3 -14   0 85.8956 8.28484  68
   3  14   0 80.9266 6.22783  22
   3  14   1 2.64609 1.85866  22
   3  14   1 1.92758 1.82141  39
  -3  14  -1-1.13007 3.87443  16
   3  14   1 2.68697 3.05184  30
   3 -14   1 0.71551 3.63537  32
   3  14   1 1.63455 3.99423  33
  -3 -14  -1 3.02559 3.40583  68
   3  14   1 5.27961 2.00647  26
   3  14   1 1.46386 1.97556  55
  -3  14  -1 4.85614 4.78509  65
   3  14   2 27.2766 2.99101  39
   3 -14   2 37.7956 5.28078  17
  -3  14  -2 23.1791 5.24965  16
   3  14   2 19.6864 3.17012  55
  -3 -14  -2 26.2370 4.78291  68
   3  14   2 25.1785 4.40496  30
   3 -14   2 13.2577 4.67579  32
   3  14   2 23.8394 7.87781  33
   3 -14   3 210.397 14.2730  17
  -3  14  -3 137.433 13.7149  16
   3 -14   3 111.525 13.1999  32
  -3 -14  -3 210.627 14.2518  68
   3 -14   3 167.085 13.8491  64
   3  14   3 202.827 12.0161  44
   3  14   4 24.0661 3.69584  44
  -3  14  -4 23.5166 3.15473  35
   3  14   5 11.1514 3.15713  44
  -3  14  -5 9.29688 2.50559  35
  -3  14  -6 2.81644 2.28349  35
  -3  14  -7 0.82856 2.03257  35
  -3  14  -8-0.08802 1.76453  35
   3  14   9-0.90069 1.40618  58
   3  15  -9 0.45391 1.78804  34
   3 -15  -9 23.4449 2.33014  21
   3 -15  -8 10.8862 2.71944  21
   3  15  -8 5.51645 1.68874  26
   3  15  -7 2.83768 2.13314  40
   3 -15  -7 1.03727 2.92470  21
   3  15  -7 4.21300 2.24272  34
   3 -15  -6 14.2419 3.39746  21
   3  15  -6 13.9649 2.77327  40
   3 -15  -5 7.07720 3.22169  21
   3  15  -5 4.07327 2.36142  40
   3  15  -4 87.7683 7.14756  20
   3  15  -3 25.8833 3.16994  26
   3  15  -3 26.6791 3.02249  20
   3  15  -2 164.675 11.0771  26
   3  15  -2 174.481 11.0258  39
   3  15  -2 166.897 10.9120  20
   3  15  -2 163.676 10.9768  22
   3  15  -1 74.6666 5.90845  39
   3  15  -1 57.8467 7.41671  30
   3  15  -1 80.6621 6.11473  26
  -3  15   1 68.7574 8.53634  65
  -3 -15   1 91.9861 8.41806  68
   3  15   0 47.3244 3.96308  22
   3  15   0 48.1620 3.96651  39
  -3 -15   0 39.0958 5.74650  68
   3  15   0 35.1294 5.48872  30
   3  15   0 40.7454 4.00355  26
   3  15   0 37.4363 4.39169  55
  -3  15   0 39.9017 6.90477  65
  -3  15  -1 3.37524 4.76187  65
   3  15   1 5.23147 3.18733  30
   3 -15   1-1.12669 3.68022  32
   3  15   1 6.87281 5.02289  33
   3  15   1 6.08879 2.29070  55
   3  15   1 4.10453 1.84389  39
  -3 -15  -1 7.08889 3.70073  68
   3  15   1 3.75632 1.89502  22
   3  15   1 4.78609 2.10425  26
   3  15   2 148.487 11.6489  55
   3  15   2 144.329 11.0774  39
   3  15   3 81.4734 6.68312  39
   3  15   4 17.5742 3.36262  44
  -3  15  -4 14.2187 2.74706  35
   3  15   5-1.64140 3.05869  44
  -3  15  -5-0.91198 2.18530  35
  -3  15  -6 21.4412 3.00333  35
  -3  15  -7 0.28557 2.07487  35
  -3  15  -8 0.07767 1.67625  35
   3  16  -8 1.66058 1.34248  26
   3  16  -8 0.60804 1.65897  34
   3 -16  -8-1.19313 2.16781  21
   3  16  -7 10.3308 2.29139  34
   3 -16  -7 12.9878 2.86379  21
   3  16  -7 6.75317 1.96863  26
   3  16  -7 16.5649 2.36876  40
   3 -16  -6-0.86075 2.83101  21
   3  16  -6 4.39787 2.00623  26
   3  16  -6-0.70126 2.18970  40
   3  16  -5 3.75034 2.10513  26
   3  16  -5 3.45800 2.27453  40
   3  16  -4 2.30744 2.07415  20
   3  16  -4 2.66177 2.17372  26
   3  16  -3 7.24500 2.31649  20
   3  16  -3 2.27279 2.21969  26
  -3  16   3 3.83707 4.00781  45
   3  16  -2 0.23445 2.10317  20
  -3  16   2-1.22644 4.07249  45
   3  16  -2 0.84793 2.08252  26
   3  16  -2 0.51577 1.76897  39
   3  16  -1 0.76782 1.89245  22
   3  16  -1 3.19482 1.84140  39
   3  16  -1 0.97558 2.05646  26
  -3  16   1 0.37056 4.04390  45
   3  16   0 1.12472 2.07454  55
   3  16   0 3.96301 2.07743  26
  -3  16   0-0.24674 4.09495  45
   3  16   0 4.08005 1.96790  22
  -3  16  -1 82.8680 7.97836  45
   3  16   1 84.1318 7.63209  55
   3  16   1 88.0957 7.11057  22
   3  16   1 85.1169 7.03607  39
   3  16   1 94.9129 7.22970  26
   3  16   2 75.4327 6.23171  39
   3  16   2 76.9122 6.31531  22
   3  16   2 72.9002 6.76883  55
   3  16   3 2.54231 1.75383  39
   3  16   4 26.1531 3.77709  44
  -3  16  -4 27.3453 3.30462  35
  -3  16  -5 4.77556 2.27707  35
  -3  16  -6 0.98951 2.10112  35
  -3  16  -7 0.16917 1.80528  35
  -3  16  -8 0.13165 1.55214  35
   3  17  -8-0.06123 1.38858  34
   3  17  -8-0.38466 1.12876  26
   3  17  -7 0.08130 1.75084  34
   3  17  -7 0.35997 1.46520  26
   3  17  -7 4.47638 1.79113  40
   3  17  -6-3.26457 2.04515  34
   3  17  -6 0.65965 1.66588  26
   3  17  -6-1.34020 2.02109  40
   3  17  -5 0.12418 1.92344  26
   3  17  -5 3.48728 2.19734  40
   3  17  -4 4.61780 2.07132  20
   3  17  -4 3.05961 2.03063  26
   3  17  -3 1.36445 2.05714  20
   3  17  -3 2.33113 2.19880  26
   3  17  -2-0.41411 2.03432  26
  -3  17   2-0.36414 4.08628  45
   3  17  -2-0.80878 1.99208  20
   3  17  -1 1.77414 1.92137  22
   3  17  -1 0.37627 1.76277  39
  -3  17   1-1.10868 4.26668  45
   3  17  -1 0.54755 1.96491  26
   3  17  -1-2.47456 2.31146  55
   3  17   0 14.1531 2.36897  39
   3  17   0 14.9272 2.95087  55
   3  17   0 14.8959 2.59156  26
  -3  17   0 16.9958 4.52562  45
   3  17   1 46.8364 4.61425  55
   3  17   1 38.8067 3.99744  22
   3  17   1 38.2995 3.91844  39
   3  17   2 91.2514 8.17905  55
   3  17   2 95.3159 7.71905  39
  -3  17  -2 96.3147 8.48569  45
   3  17   2 105.818 7.84886  22
   3  17   3-1.78797 1.79812  22
  -3  17  -3-1.79092 3.82625  45
   3  17   4 0.90080 1.77927  22
   3  17   4 0.39368 2.65131  44
  -3  17  -4 0.86154 2.14577  35
  -3  17  -5-0.49888 2.06717  35
  -3  17  -6 3.34295 1.87788  35
  -3  17  -7 2.66803 1.60759  35
  -3  17  -8 0.68307 1.44960  35
   3  18  -7 12.0924 1.70591  40
   3  18  -7 6.48350 1.54288  26
   3  18  -6 9.69375 1.97571  40
   3  18  -6 7.86077 1.85620  26
   3  18  -6 7.01433 1.95867  34
   3  18  -5 2.11910 1.94511  40
   3  18  -5 2.54144 1.83113  26
   3  18  -4 1.57749 1.85413  26
   3  18  -4-0.10103 2.00434  20
   3  18  -3 39.2428 4.25037  26
   3  18  -3 48.8578 4.25866  20
   3  18  -2 40.2810 4.80523  55
   3  18  -2 49.6678 4.48990  20
   3  18  -2 54.1463 4.64668  26
  -3  18   2 45.3166 5.57707  45
   3  18  -1 27.9567 4.05197  55
   3  18  -1 39.3019 3.79441  20
  -3  18   1 37.8173 5.23970  45
   3  18  -1 38.8501 3.80534  26
   3  18   0 18.6315 2.55449  39
   3  18   0 13.8541 2.41909  54
   3  18   0 14.0355 2.94983  55
   3  18   0 22.5465 2.74537  22
  -3  18   0 24.9203 4.48869  45
   3  18   0 25.7669 2.85517  26
  -3  18  -1-0.23281 3.97361  45
   3  18   1 1.02922 1.78986  39
   3  18   1 2.05507 2.07917  55
   3  18   2 6.93882 2.19769  55
   3  18   2 8.87603 2.06278  22
   3  18   3 0.10945 1.74443  22
  -3  18  -3 2.08960 2.08643  35
   3  18   4-0.80537 1.66703  22
  -3  18  -4 0.39162 1.96486  35
   3  18   5-1.23582 1.49118  22
  -3  18  -5 0.70484 1.77585  35
  -3  18  -6 0.52418 2.03601  35
  -3  18  -7 0.11616 1.44803  35
   3  19  -6 2.91584 1.41886  34
   3  19  -6 1.78470 1.46290  40
   3  19  -6 0.30907 1.32873  26
   3  19  -5 7.67589 1.87390  40
   3  19  -5 1.50118 1.56669  26
   3  19  -4-0.32537 1.58211  55
   3  19  -4-1.90539 1.71193  26
   3  19  -4 0.75650 1.87641  40
   3  19  -3 2.54938 1.95210  55
   3  19  -3 1.24642 1.73546  26
   3  19  -3 3.54501 1.85342  20
   3  19  -2 11.0114 2.62966  55
   3  19  -2 14.9647 2.37437  26
   3  19  -2 13.9560 2.37697  20
   3  19  -1 52.6137 4.52137  20
   3  19  -1 53.1001 4.55693  26
  -3  19   1 58.3912 5.69288  45
   3  19   0 13.8530 2.65697  55
   3  19   0 14.7790 2.22293  39
  -3  19   0 12.3999 4.06557  45
   3  19   1 50.7083 4.91893  55
  -3  19  -1 61.1574 5.60612  45
   3  19   1 59.4980 4.53358  22
  -3  19  -2 3.42884 3.55750  45
   3  19   3 1.53617 1.49441  22
  -3  19  -3 1.67363 1.93304  35
   3  19   4 2.65441 1.49229  22
  -3  19  -4 3.91254 1.79627  35
  -3  19  -5 35.0619 2.35457  35
   3  19   5 3.00904 1.56990  54
  -3  19  -6 0.12001 1.31259  35
   3  20  -5 2.18154 1.45222  40
   3  20  -5-0.52341 1.31692  26
   3  20  -4 3.38016 1.64946  55
   3  20  -4 2.88067 1.51960  26
   3  20  -4 7.55711 1.81742  40
   3  20  -3 0.77912 1.72857  55
   3  20  -3 2.67845 1.55512  26
   3  20  -3 0.90337 1.58393  20
   3  20  -2 15.6029 2.75935  55
  -3  20   2 15.4084 3.00740  29
   3  20  -2 21.9911 2.61012  26
   3  20  -1-0.86342 1.78149  55
  -3  20   1-0.59945 2.34265  29
   3  20  -1 1.71644 1.77028  20
   3  20   0 48.2182 5.26809  55
   3  20   0 70.0359 5.01645  20
  -3  20   0 71.3841 5.95175  45
  -3  20   0 40.9426 5.42358  29
  -3  20  -1 1.34455 2.49592  29
  -3  20  -1 1.77774 3.43136  45
   3  20   1 2.05386 1.30838  54
   3  20   1 4.82469 1.79048  55
  -3  20  -2 2.78969 1.80869  35
   3  20   2 5.44908 1.57927  22
  -3  20  -2-1.23639 2.32751  29
   3  20   2 1.85149 1.38190  54
  -3  20  -2 3.81083 3.20901  45
   3  20   3 0.39797 1.34087  22
  -3  20  -3-0.86442 1.73170  35
   3  20   3 1.82334 1.33887  54
  -3  20  -4 0.76860 1.56339  35
   3  20   4-0.45725 1.18503  54
  -3  20  -5 0.29157 1.49129  35
   3  20   5 0.30459 1.00258  54
   3  21  -4 1.20178 1.18720  26
  -3  21   4 1.44796 1.74118  44
   3  21  -4 0.57983 1.34281  40
   3  21  -4 1.04375 1.21655  55
   3  21  -3 16.0444 1.92674  26
   3  21  -3 17.9783 1.99234  40
  -3  21   2 14.8512 2.82078  29
   3  21  -2 14.4730 2.61403  55
  -3  21   1 0.87193 2.10014  29
   3  21  -1 4.00113 1.68562  55
   3  21  -1 1.58166 1.53073  20
  -3  21   0 6.41215 2.44824  29
   3  21   0 6.59405 1.97515  55
  -3  21  -1 1.73115 1.53084  35
   3  21   1 0.59572 1.48000  20
  -3  21  -1 1.23685 1.97788  29
   3  21   1 0.67572 1.15082  54
   3  21   2 0.59505 1.14872  54
  -3  21  -2 0.13682 1.50462  35
  -3  21  -2 0.11109 1.87346  29
   3  21   3 1.23864 1.13782  54
  -3  21  -3 4.46751 1.47505  35
   3  21   4-0.40881 0.92884  54
  -3  21  -4 0.10582 1.28533  35
   3  22  -2 0.73175 1.13512  55
   3  22  -2 1.15694 1.21021  20
  -3  22   2 1.09954 1.49050  29
   3  22  -1 1.85778 1.34356  55
   3  22  -1 5.84361 1.34244  20
  -3  22   1 0.67397 1.68526  29
   3  22   0 2.76611 1.29578  55
  -3  22   0 2.27716 1.29770  35
   3  22   0 1.60006 1.27913  20
  -3  22   0 1.59424 1.69415  29
  -3  22  -1 5.97443 1.40066  35
   3  22   1 8.11131 1.39661  20
  -3  22  -2 0.05039 1.16905  35
   3  22   2 2.50453 1.15402  20
   3  22   2 1.08707 0.87838  54
   4   0 -12 3.15492 1.48294   7
   4   0 -11 0.09303 2.04216   7
   4   0 -10-1.79618 2.43647  36
   4   0 -10 0.47400 2.44794   7
   4   0  -9 0.87089 2.49726  36
   4   0  -9 0.65898 2.61164   7
   4   0  -8 4.16145 2.42848  34
   4   0  -8 0.49409 3.28887  43
   4   0  -8 2.34969 2.50432  36
   4   0  -8 0.65864 2.61386   7
   4   0  -7-1.85037 3.90855   2
   4   0  -7-0.45649 2.91664  43
   4   0  -7-2.31117 3.97844  59
   4   0  -7-1.25103 2.27783  36
   4   0  -7 1.45448 2.28143  34
   4   0  -6 84.9377 8.38627  50
   4   0  -6 87.4305 7.04983  43
   4   0  -6 89.3938 6.92393  34
   4   0  -6 77.0691 8.32507   2
   4   0  -6 94.2441 9.08178  59
   4   0  -6 75.6791 6.93909   7
   4   0  -6 87.7252 6.81338  36
   4   0  -5 1.27947 2.34485  43
   4   0  -5 0.29337 1.92356  34
   4   0  -5 0.30318 3.10317  50
  -4   0   5-2.48890 4.20111  66
   4   0  -5-0.19014 1.93285   7
   4   0  -5 4.28061 3.65095  59
   4   0  -5 5.13915 3.37427   2
  -4   0   4 266.062 20.1670  66
   4   0  -4 268.705 20.2097   2
   4   0  -4 257.652 20.2016  50
   4   0  -4 265.698 20.5192  59
   4   0  -3 6.08839 3.07857   2
   4   0  -3-0.23311 2.74930  50
   4   0  -3 0.81852 2.90638  59
   4   0  -2 21.5030 3.62419  50
   4   0  -2 16.6691 3.51139   2
   4   0  -1 3.91753 2.66737  50
   4   0  -1 3.23331 2.98019   2
  -4   0   0 20.3265 3.57182  69
  -4   0   0 24.0300 4.03632  18
  -4   0  -1 0.58177 2.75512  69
  -4   0  -1 0.78338 3.14196  18
   4   0   1 0.80526 3.11426  15
  -4   0  -2 57.7521 5.95179  63
  -4   0  -2 54.9320 6.09607  69
  -4   0  -2 60.5531 6.43783  18
   4   0   2 48.6704 5.88461  15
   4   0   2 57.5358 5.84817  67
  -4   0  -3-0.22272 3.03797  63
   4   0   3 4.12084 3.10295  67
  -4   0  -3 3.93510 3.36663  18
  -4   0  -3 1.67591 3.00847  69
  -4   0  -4 914.238 67.1302  18
   4   0   4 960.143 66.7537  51
  -4   0  -4 907.600 66.7227  63
  -4   0  -4 960.701 66.8877  69
   4   0   5 1.01606 4.46091  52
   4   0   5 5.78743 3.29387  51
  -4   0  -5 1.88818 3.20934  63
  -4   0  -5-2.48787 3.60870  69
   4   0   5 1.80893 5.94471  42
  -4   0  -6 19.6013 4.48721  63
   4   0   6 12.7653 3.95484  51
   4   0   6 21.6483 5.71340  52
  -4   0  -6 19.5840 4.38223  69
   4   0   7-1.60007 5.14048  52
  -4   0  -7 0.42490 3.88187  63
   4   0   7-1.80941 3.27250  51
   4   0   8 6.41679 5.63558  52
   4   0   9-0.65799 5.09090  52
  -4   0  -9-8.39462 10.7722   8
   4   0  10 25.1986 5.84545  52
  -4   0 -10-0.52388 9.95369   8
   4   0  11-0.21447 3.88318  52
  -4   0 -11 3.17537 7.55933   8
   4  -1 -12 2.82043 1.47295   7
   4   1 -12 3.22249 1.42948   7
   4   1 -11 1.91699 1.95556  36
   4   1 -11 4.05137 2.07168   7
   4  -1 -11 5.08045 2.14022   7
   4   1 -10 17.1043 2.86696  36
   4  -1 -10 17.0186 2.86395  36
   4   1 -10 14.6951 2.94828   7
   4  -1 -10 12.9821 2.96426   7
   4   1  -9 2.82967 2.48443  36
   4  -1  -9 4.01066 2.56759  36
   4   1  -9-0.24677 3.31525  43
   4   1  -9 0.78582 2.57452   7
   4  -1  -9-0.13157 2.64273   7
   4   1  -8 12.1015 3.46762  43
   4  -1  -8 9.65626 3.55011  43
   4   1  -8 15.9965 2.90929  34
   4   1  -8 14.8113 3.09078   7
   4  -1  -8 12.6496 2.98931   7
   4   1  -8 12.9621 2.83981  36
   4  -1  -8 11.7556 2.93657  36
   4  -1  -7 4.98675 3.37403  50
   4   1  -7 6.04346 2.97933  43
   4  -1  -7 4.01485 3.02300  43
  -4  -1   7 6.31640 3.64447  64
   4   1  -7 1.84325 3.77164   2
   4  -1  -7 5.19150 3.63611   2
  -4   1   7 2.54214 5.22332  66
   4  -1  -7 7.04108 2.39010  36
   4   1  -7 5.61315 2.33963  36
   4   1  -7 2.92307 2.36433  34
   4  -1  -7 3.02667 2.43394  34
   4   1  -7 5.53928 4.09869  59
   4  -1  -7 6.46804 4.27572  59
   4   1  -6 15.6271 2.88384   7
   4  -1  -6 16.1669 2.83845   7
   4   1  -6 22.1183 3.20366  43
   4  -1  -6 20.4087 3.27810  43
   4   1  -6 22.8807 2.92744  34
   4  -1  -6 17.7992 2.85500  34
   4   1  -6 22.2336 4.37298   2
   4  -1  -6 18.1044 4.54408   2
  -4   1   6 25.5862 5.53963  66
   4  -1  -6 21.8767 4.32042  50
   4   1  -6 22.6990 4.29444  50
   4  -1  -6 17.7385 2.72056  36
   4   1  -6 20.8740 4.83386  59
   4  -1  -6 20.9175 4.91653  59
   4  -1  -5 3.67381 3.19866  50
   4   1  -5 3.01715 3.05246  50
   4   1  -5 5.97646 3.37565   2
   4  -1  -5 0.28672 3.43162   2
  -4   1   5 0.28510 4.21112  66
   4   1  -5 4.98837 3.61887  59
   4  -1  -5 1.42992 3.31753  59
   4   1  -5 2.08522 1.94229   7
   4  -1  -5 0.57277 1.93017   7
   4   1  -5 2.15162 1.88880  34
   4  -1  -5 1.57648 1.99195  34
   4   1  -5-0.17033 2.33476  43
   4  -1  -5 2.15470 2.39992  43
   4   1  -4 63.1900 6.18509   2
   4  -1  -4 42.9662 5.88062   2
   4   1  -4 63.9418 6.21435  50
   4  -1  -4 56.6283 6.12054  50
   4   1  -4 64.0166 6.56147  59
   4  -1  -4 56.2287 6.43506  59
   4   1  -3 266.654 19.9553   2
   4  -1  -3 267.821 20.0028   2
   4   1  -3 268.551 20.3114  59
   4  -1  -3 269.591 20.3705  59
   4  -1  -3 251.447 19.9877  50
   4   1  -3 268.490 20.0784  50
  -4   1   2 172.713 13.2547  65
   4   1  -2 180.892 13.3422   2
   4  -1  -2 167.453 13.2733   2
   4   1  -2 163.394 13.3614   3
   4  -1  -2 166.654 13.2676  50
   4   1  -2 165.221 13.3059  50
   4  -1  -1 8.12995 3.03742   2
   4   1  -1 5.99084 2.77343   3
   4   1  -1 7.52336 3.05319   2
   4   1  -1 7.93787 2.97420  50
   4  -1  -1 11.0948 2.95392  50
  -4   1   1 14.1463 3.18433  18
  -4   1   0 73.9179 6.64349  69
  -4  -1   0 76.8679 6.71536  69
   4   1   0 71.1737 6.82437   3
  -4   1   0 74.9994 7.22957  18
  -4  -1  -1 60.2117 5.87448  63
  -4   1  -1 67.2108 6.18017  69
  -4  -1  -1 62.2020 6.09041  69
   4  -1   1 67.7174 6.27290  67
   4   1   1 62.5823 6.01680   3
  -4   1  -1 63.5777 6.67141  18
   4   1   1 53.2560 6.06997  15
   4  -1   1 62.8083 6.34456  15
  -4  -1  -2 90.0322 7.87530  63
  -4  -1  -2 94.6730 8.00255  69
  -4   1  -2 87.1674 8.05199  69
   4   1   2 88.0723 7.61649  67
   4  -1   2 90.4597 7.75866  67
   4   1   2 72.7493 7.48791   3
  -4   1  -2 92.7196 8.35651  18
  -4  -1  -2 80.4242 8.08896  18
   4   1   2 80.2706 7.86997  15
   4  -1   2 82.9781 7.84976  15
   4   1   3 64.4534 6.31763  67
   4  -1   3 78.3992 6.61923  67
  -4   1  -3 61.3982 6.85631  18
  -4  -1  -3 67.6550 6.97393  18
  -4   1  -3 61.9890 6.49839  69
  -4  -1  -3 65.3158 6.54783  69
  -4  -1  -3 59.4552 6.45759  63
  -4   1  -3 67.5546 6.39347  63
   4   1   4 242.798 17.9360  42
  -4   1  -4 233.546 18.3298  18
  -4  -1  -4 233.119 18.2293  18
  -4   1  -4 218.824 17.7061  63
  -4  -1  -4 231.519 17.9273  63
  -4   1  -4 215.877 17.7862  69
  -4  -1  -4 228.524 17.8518  69
   4  -1   4 222.733 17.7030  51
   4  -1   4 239.790 17.6346  67
  -4   1  -5 4.37411 3.11477  63
  -4  -1  -5 2.86714 3.32184  63
   4   1   5 1.15520 3.25124  51
   4  -1   5 4.07540 3.08418  51
   4   1   5 5.21870 4.51114  52
  -4   1  -5 2.53491 3.41857  69
  -4  -1  -5 4.28935 3.57329  69
   4  -1   5 7.94319 5.91565  42
   4   1   5 2.92398 5.98121  42
  -4   1  -6 30.6188 5.46125  63
  -4  -1  -6 38.6711 5.71395  63
   4   1   6 45.7905 5.68546  51
   4  -1   6 50.7885 5.79261  51
   4   1   6 36.9273 6.87503  52
  -4   1  -6 31.2141 5.61103  69
  -4  -1  -6 42.8378 5.64881  69
  -4  -1  -6 46.0101 5.86605  68
  -4   1  -7 4.68370 3.94272  63
  -4  -1  -7 6.76649 4.10600  63
   4   1   7 5.87648 5.26269  52
   4  -1   7 1.87624 5.22021  52
   4   1   7 4.29663 3.58886  51
   4  -1   7 3.28489 3.71929  51
  -4  -1  -7 6.23555 4.01798  68
   4   1   8-0.34356 5.14469  52
   4  -1   8 5.94152 5.19924  52
   4  -1   9 6.42306 5.43800  52
   4   1   9 4.00725 5.69583  52
  -4   1  -9-1.20223 10.7154   8
  -4  -1  -9-1.77801 10.7474   8
   4  -1  10 0.27850 4.36157  52
   4   1  10 1.16157 4.57134  52
  -4   1 -10 7.87406 9.29204   8
  -4  -1 -10-3.61133 9.43722   8
   4   1  11-0.43610 3.79712  52
  -4   1 -11-2.38638 7.61941   8
  -4  -1 -11-2.72044 7.87331   8
   4   2 -11 9.68932 2.11175  36
   4   2 -11 7.60893 2.19097   7
   4  -2 -11 2.88296 2.09349   7
   4   2 -10-0.98020 2.30529  36
   4  -2 -10-0.22451 2.30968  36
   4   2 -10-0.23040 2.37729   7
   4  -2 -10-1.27702 2.36683   7
   4   2  -9 1.59800 3.26278  43
   4   2  -9 0.72719 2.42322  36
   4  -2  -9 1.63337 2.49860  36
   4   2  -9-0.90354 2.69617   7
   4  -2  -9 3.25657 2.71294   7
   4   2  -8 2.89868 2.37802  36
   4  -2  -8 4.16903 2.64506  36
   4   2  -8 3.11476 2.61434   7
   4  -2  -8 2.75416 2.64165   7
   4   2  -8 5.24298 2.49677  34
   4   2  -8 4.19765 3.25236  43
   4   2  -7 26.6847 5.37068  59
   4  -2  -7 23.9610 5.42829  59
   4   2  -7 19.0656 4.64201   2
   4  -2  -7 23.7410 5.05015   2
   4  -2  -7 18.7749 4.61073  50
   4   2  -7 23.7932 3.66186  43
   4   2  -7 27.3959 3.23821  36
   4  -2  -7 23.7184 3.27977  36
   4   2  -7 24.3107 3.28224  34
   4  -2  -7 24.3982 3.28373  34
   4   2  -7 24.9427 3.29672   7
   4  -2  -7 27.8122 3.41091   7
  -4   2   7 27.8795 6.21750  66
  -4  -2   7 21.6667 4.63991  64
   4   2  -6 106.269 10.2273  59
   4  -2  -6 115.720 10.4006  59
   4   2  -6 119.220 9.84877   2
   4  -2  -6 117.526 9.93888   2
   4   2  -6 98.4869 8.13069   7
   4  -2  -6 100.219 8.15451   7
   4   2  -6 107.591 9.70324  50
   4   2  -6 100.726 8.23044  43
   4  -2  -6 101.387 8.29105  43
   4  -2  -6 98.8730 8.09398  36
   4   2  -6 103.352 8.15262  34
   4  -2  -6 100.418 8.16213  34
  -4   2   6 125.805 10.6138  66
  -4  -2   6 108.391 9.50775  64
   4   2  -5 145.092 11.2312  34
   4  -2  -5 162.883 11.3330  34
   4   2  -5 169.516 12.8046   2
   4  -2  -5 157.348 12.6713   2
   4  -2  -5 124.350 13.0761  19
   4   2  -5 139.284 12.5705  50
   4  -2  -5 149.247 11.2952  43
   4  -2  -5 146.694 11.1830  36
   4  -2  -5 145.631 11.1892  28
  -4   2   5 172.906 13.1341  66
   4   2  -5 151.141 11.2810   7
   4  -2  -5 147.356 11.2670   7
   4   2  -5 170.286 13.2322  59
   4  -2  -5 164.154 13.1814  59
   4   2  -4 1.10934 1.82149  34
   4  -2  -4 1.06248 1.85233  34
   4   2  -4 1.23755 3.31802  59
   4  -2  -4-0.31218 3.54065  59
   4   2  -4 6.68182 3.15698   2
   4  -2  -4-1.25730 3.05300   2
   4   2  -4 0.80883 2.77150  50
   4   2  -3 7.95856 3.18966   2
   4  -2  -3 2.62488 3.06166   2
   4   2  -3 7.08560 3.26210  59
   4  -2  -3 6.06587 3.31920  59
   4  -2  -3 7.27392 2.96415  50
   4   2  -3 8.43919 3.01957  50
  -4   2   3 6.39262 4.45173  62
   4  -2  -2 44.9860 5.07533  50
   4   2  -2 42.8910 5.14337  50
   4   2  -2 50.3237 5.16169   2
   4  -2  -2 50.8073 5.19818   2
   4   2  -2 42.4749 4.99082   3
  -4   2   2 46.4801 5.33503  65
   4   2  -1 235.806 17.7908   3
   4  -2  -1 229.947 17.6657   2
   4   2  -1 228.758 17.5615   2
  -4   2   1 243.771 17.7803  65
   4  -2  -1 222.837 17.4717  50
  -4   2   1 243.407 17.9502  18
  -4   2   0-2.22996 3.15145  18
  -4  -2   0-0.17266 2.17873  63
   4   2   0 0.83001 2.33723   3
  -4   2  -1 143.070 11.0608  18
   4   2   1 132.172 10.5074  15
   4  -2   1 121.512 10.3499  15
   4  -2   1 123.399 10.3704  67
  -4  -2  -1 132.221 10.4338  69
  -4   2  -1 114.983 10.1884  69
  -4  -2  -1 129.449 10.2201  63
   4   2   1 119.118 10.2468   3
  -4   2  -2 69.6424 6.92596  18
   4   2   2 56.2645 6.28112  15
   4  -2   2 64.7845 6.41164  15
   4  -2   2 61.4273 6.22876  67
  -4  -2  -2 64.0297 6.25230  63
  -4  -2  -2 64.9048 6.23739  69
  -4   2  -2 54.7028 6.16817  69
   4   2   2 64.0457 6.08186   3
   4  -2   3 2.13251 3.07509  67
  -4   2  -3 0.49179 3.16162  69
  -4  -2  -3 2.42795 3.07320  69
  -4  -2  -3-0.94393 3.26752  63
  -4   2  -3 2.53134 3.41864  18
  -4  -2  -3 1.82680 3.09172  18
   4  -2   4 1.54391 2.90200  51
  -4   2  -4 4.14747 3.52560  18
  -4  -2  -4 2.27342 3.10339  18
  -4  -2  -4 3.31875 3.37908  63
   4   2   4 2.12797 4.21613  52
  -4  -2  -4 3.52361 3.09324  68
   4  -2   4 1.61341 3.17224  67
  -4   2  -4 2.54114 3.12984  69
  -4  -2  -4-0.27114 3.26543  69
   4   2   4-0.33608 5.88166  42
   4   2   5 22.5048 6.50945  42
  -4   2  -5 24.9896 4.73230  69
  -4  -2  -5 24.3269 4.60553  69
  -4   2  -5 20.5000 4.14160  63
  -4  -2  -5 28.4265 4.89810  63
  -4  -2  -5 22.5680 4.32135  68
   4  -2   5 32.6561 4.39551  67
   4   2   5 15.0124 5.22063  52
   4   2   5 28.7523 4.39132  51
   4  -2   5 27.5479 4.52783  51
  -4  -2  -6 88.6651 9.26952  68
  -4   2  -6 101.625 9.61614  69
  -4   2  -6 82.5167 9.22162  63
  -4  -2  -6 94.2291 9.43565  63
   4   2   6 106.593 9.17484  51
   4  -2   6 115.592 9.43946  51
   4   2   6 64.9448 9.82047  52
  -4   2  -7 12.8098 4.30509  63
  -4  -2  -7 8.02803 4.06005  63
   4   2   7 7.63946 5.52481  52
   4   2   7 4.60827 3.87671  51
   4  -2   7 11.0196 4.16816  51
  -4  -2  -7 6.74435 3.92178  68
  -4   2  -7 11.6806 4.45505  69
   4   2   8-1.04295 5.54702  52
  -4  -2  -8 1.20126 10.1892   8
   4   2   9 14.4487 6.02548  52
  -4   2  -9-1.19417 11.3334   8
  -4  -2  -9 1.74043 10.3141   8
   4   2  10 6.10502 5.41242  52
  -4   2 -10-6.22848 9.90852   8
  -4  -2 -10-3.50682 9.04700   8
   4   2  11 7.61333 4.00499  52
  -4   2 -11-0.39102 7.55354   8
  -4  -2 -11 5.96451 7.27577   8
   4   3 -11 1.69705 1.92151   7
   4  -3 -11 5.39726 1.99675   7
   4   3 -11 5.88585 1.98772  36
   4  -3 -10 0.54372 3.06426  23
   4  -3 -10 5.00860 5.27159  19
   4   3 -10 2.22328 2.27223  36
   4   3 -10 6.01369 2.41482   7
   4  -3 -10 6.08348 2.46669   7
   4   3 -10 3.78552 3.02983  43
   4   3  -9 29.0568 4.03636  43
   4  -3  -9 17.4959 4.66238  23
   4  -3  -9 7.89663 5.80520  19
   4   3  -9 27.0003 3.37558  34
   4   3  -9 29.9123 3.47655  36
   4  -3  -9 28.7308 3.52116  36
   4   3  -9 23.5708 3.46235   7
   4  -3  -9 16.0996 3.38576   7
   4   3  -8-0.37058 3.18543  43
   4  -3  -8-1.27371 2.59368  36
   4   3  -8 0.83296 2.29273  36
   4  -3  -8-0.64006 3.12520  23
   4  -3  -8 5.41924 5.89545  19
   4   3  -8-1.42427 2.43099  34
   4   3  -8-2.04215 2.58030   7
   4  -3  -8 2.07439 2.59634   7
   4   3  -7 34.3059 5.87833  59
   4  -3  -7 24.2863 5.71755  59
   4   3  -7 38.5364 5.61113   2
   4  -3  -7 25.1525 5.17570   2
   4  -3  -7 20.5470 5.12485  23
   4   3  -7 43.7370 4.04760   7
   4  -3  -7 36.5870 3.93697   7
   4   3  -7 40.1103 4.31236  43
  -4  -3   7 39.4947 5.51995  64
   4  -3  -7 34.0549 3.94604  34
   4   3  -7 40.7164 3.98328  34
   4  -3  -7 32.7474 3.88132  36
  -4   3   7 35.6724 6.67491  66
   4  -3  -6 275.270 25.1113  19
   4  -3  -6 310.683 22.9238  36
  -4   3   6 347.835 24.9590  66
   4   3  -6 326.086 22.9831  34
   4  -3  -6 307.793 22.9700  34
  -4  -3   6 352.595 24.4150  64
   4   3  -6 329.554 24.9909  59
   4  -3  -6 334.245 25.0890  59
   4   3  -6 364.792 24.6729   2
   4  -3  -6 309.265 24.3904   2
   4  -3  -6 322.069 22.9673  28
   4   3  -6 317.582 22.9485   7
   4  -3  -6 304.760 22.9452   7
   4  -3  -5 74.1720 6.09101  28
   4   3  -5 79.6261 8.03364  59
   4  -3  -5 75.6959 7.97375  59
   4  -3  -5 73.7066 6.10437  36
   4   3  -5 75.2498 6.13078   7
   4  -3  -5 71.4595 6.15265   7
  -4   3   5 74.5544 8.10488  66
   4  -3  -5 61.3819 8.19274  19
   4   3  -5 90.3442 7.84523  50
  -4  -3   5 69.9969 7.26709  64
   4   3  -5 83.1073 6.19368  34
   4  -3  -5 73.3860 6.22096  34
   4   3  -5 84.4561 7.62672   2
   4  -3  -5 75.6857 7.55638   2
   4   3  -4 10.4721 2.11808   7
   4  -3  -4 12.4831 2.18414   7
   4   3  -4 7.74895 3.57224  59
   4  -3  -4 15.7004 3.84194  59
   4  -3  -4 12.2610 4.07296  57
   4   3  -4 8.53715 3.26284  50
   4   3  -4 11.0946 2.08645  34
   4  -3  -4 8.73550 2.19716  34
   4   3  -4 11.6308 3.47039   2
   4  -3  -4 11.3053 3.46686   2
   4  -3  -4 14.1522 4.74838  19
   4   3  -3 20.8886 3.59986   2
   4  -3  -3 13.0272 3.54847   2
   4   3  -3 18.3042 3.80425  59
   4   3  -3 19.9055 3.68507  50
  -4   3   3 15.5886 4.90609  62
   4   3  -2 18.9748 3.20234   3
   4   3  -2 15.3376 3.31790   2
   4  -3  -2 11.0145 3.22584   2
  -4   3   2 16.7293 3.76703  65
   4  -3  -1 344.533 27.9532  50
  -4   3   1 404.837 28.3340  65
   4   3  -1 420.860 28.4126   3
  -4   3   0 290.796 22.3179  18
   4   3   0 311.954 22.1273   3
   4  -3   0 301.137 21.9934  67
  -4   3   0 304.925 22.1269  65
  -4  -3   0 276.126 21.7598  63
  -4  -3  -1 74.6292 7.06550  63
   4  -3   1 75.6659 7.26624  67
  -4  -3  -1 80.9723 7.28445  69
  -4   3  -1 72.8822 7.19977  69
   4   3   1 80.1263 7.05892   3
  -4   3  -1 84.3609 7.70270  65
  -4   3  -1 70.1787 7.54030  18
   4   3   1 82.5733 7.25115  15
   4  -3   1 77.2863 7.27332  15
  -4  -3  -2 24.0348 3.70711  63
   4  -3   2 24.2288 4.09374  67
  -4  -3  -2 25.5027 4.08633  69
  -4   3  -2 26.3816 4.05038  69
   4   3   2 22.2152 3.50221   3
   4   3   2 19.3669 3.94921  15
   4  -3   2 18.3740 3.92335  15
  -4   3  -2 22.2975 4.61998  18
  -4   3  -2 22.0357 4.34214  65
  -4   3  -3 101.215 9.75225  18
   4  -3   3 116.043 9.32028  67
  -4  -3  -3 109.692 9.40980  69
  -4  -3  -3 98.6601 9.05818  68
  -4   3  -3 98.6663 9.18124  69
  -4   3  -3 114.220 9.36727  65
  -4  -3  -3 106.427 9.44169  63
   4  -3   4 2.32986 3.06121  51
   4   3   4 1.90096 5.90115  42
  -4   3  -4 0.71589 3.37026  18
  -4  -3  -4 2.30044 3.16803  18
  -4  -3  -4 8.21958 3.33077  63
  -4  -3  -4-0.26232 2.97659  68
   4  -3   4 4.55672 3.28437  67
   4   3   4-0.08663 1.70913  58
  -4   3  -4 1.75103 3.38687  69
  -4  -3  -4 2.45956 3.02822  69
   4   3   4-0.24425 4.41222  52
   4   3   5 8.00476 6.27533  42
  -4   3  -5-0.66933 3.27902  69
  -4  -3  -5 7.92833 3.55803  69
  -4  -3  -5 2.96391 3.79265  63
  -4  -3  -5 4.34921 3.32900  68
   4  -3   5 7.11028 3.42105  67
   4   3   5 3.09270 1.81891  58
   4  -3   5 1.05533 3.46081  60
   4  -3   5 4.72192 3.30124  51
   4   3   5 6.61125 4.78311  52
  -4   3  -6 6.30106 3.46025  63
  -4  -3  -6-1.14163 3.58684  63
   4   3   6 3.08560 4.92749  52
  -4  -3  -6 5.78276 3.59773  68
   4   3   6 0.63966 3.30592  51
   4  -3   6 2.00538 3.45419  51
  -4   3  -6 4.55834 3.66519  69
  -4   3  -7 3.84225 3.82277  63
  -4  -3  -7 2.98292 3.75456  63
   4   3   7-2.02174 5.58687  52
   4   3   7 12.2030 3.76227  51
   4  -3   7 7.66765 3.86500  51
  -4   3  -7 3.71063 3.84702  69
  -4  -3  -7 11.3259 4.16133  68
   4   3   8 5.94752 5.73222  52
  -4   3  -8 2.43963 10.7138   8
  -4  -3  -8 5.87290 9.96961   8
   4   3   9-3.35132 5.27162  52
  -4   3  -9-1.17442 10.1251   8
  -4  -3  -9-6.17863 10.0662   8
   4   3  10 1.43657 4.60389  52
  -4   3 -10 5.56607 9.43310   8
  -4  -3 -10 5.74634 8.60435   8
   4   3  11 0.21298 3.78537  52
  -4   3 -11-1.50675 7.29915   8
  -4  -3 -11 2.44372 6.83334   8
   4   4 -11 0.15796 1.80725   7
   4  -4 -11 2.96012 1.85857   7
   4  -4 -11 1.20783 2.32571  23
   4  -4 -11-1.01171 3.98831  19
   4   4 -11 5.72711 1.88021  36
   4  -4 -10 1.83783 4.98391  19
   4  -4 -10 0.54648 2.90291  23
   4   4 -10 2.74962 2.18178  36
   4   4 -10 3.37202 2.23597   7
   4  -4 -10 3.31691 2.27228   7
   4   4 -10 3.38829 2.98716  43
   4   4  -9 4.11247 3.21212  43
   4  -4  -9 2.53800 3.56355  23
   4  -4  -9 2.14102 5.98947  19
   4   4  -9 4.31142 2.44647  34
   4   4  -9-0.11559 2.24861  36
   4   4  -9 1.45453 2.53398   7
   4  -4  -9 0.49364 2.45890   7
   4   4  -8 6.30140 3.24939  43
   4  -4  -8 4.10289 2.61315  36
   4  -4  -8-2.62913 4.12338  23
   4  -4  -8 7.22741 6.20511  19
   4   4  -8 4.94792 2.51646  34
   4   4  -8 7.85973 2.56170   7
   4  -4  -8 5.22200 2.64610   7
   4   4  -7 22.2055 4.96136  59
   4   4  -7 21.1895 4.56759   2
   4  -4  -7 10.6669 4.11758  23
   4  -4  -7 20.2425 6.37765  19
   4   4  -7 16.0761 2.96309   7
   4  -4  -7 18.9955 3.04748   7
   4   4  -7 16.7663 3.46463  43
  -4  -4   7 16.1581 4.41362  64
   4   4  -7 18.8223 3.03054  34
   4  -4  -7 18.1464 3.03320  36
  -4   4   7 23.3839 6.22732  66
   4  -4  -6-0.56907 2.97349  23
   4  -4  -6 9.22648 5.30347  19
   4  -4  -6 0.98946 2.23363  36
  -4   4   6 6.39769 4.98642  66
   4   4  -6 1.61745 2.21992  34
   4  -4  -6-1.85259 2.37854  34
  -4  -4   6 3.58510 3.41259  64
   4   4  -6 5.28219 3.77039  59
   4   4  -6 4.83281 3.50764   2
   4  -4  -6 3.30714 3.26104   2
   4  -4  -6 1.59916 2.13853  28
   4   4  -6 1.17403 2.09821   7
   4  -4  -6 4.16138 2.19258   7
   4  -4  -5 2.92484 1.90137  28
   4   4  -5 4.52807 3.13558   2
   4  -4  -5 1.74796 3.10211   2
   4   4  -5 0.35546 3.33062  59
   4  -4  -5 1.07862 3.60549  59
   4  -4  -5 0.50302 2.74821  23
   4  -4  -5 2.16126 4.60108  19
   4   4  -5 0.62207 3.05288  50
  -4   4   5 5.97203 4.61450  66
   4   4  -5 1.02187 1.91942  34
   4  -4  -5 2.11604 2.12165  34
   4   4  -5 1.31285 2.08325   7
   4  -4  -5 2.89299 2.06114   7
   4  -4  -5-0.09658 1.97178  36
  -4  -4   5-0.76746 3.08875  64
   4  -4  -4 155.029 12.7244  19
   4   4  -4 146.235 11.8010  50
   4   4  -4 145.833 10.3851  34
   4  -4  -4 133.875 10.4598  34
   4  -4  -4 134.094 10.3319  28
   4   4  -4 150.365 12.0291  59
   4  -4  -4 155.385 12.1992  59
   4   4  -4 163.699 11.7337   2
   4  -4  -4 147.884 11.6434   2
  -4   4   4 144.980 12.3689  62
   4   4  -3 74.4569 7.03164   2
   4  -4  -3 74.4947 7.08086   2
  -4   4   3 82.5919 8.25970  62
  -4   4   2 326.979 23.1650  65
   4  -4  -2 285.207 22.8946   2
   4   4  -2 305.481 22.8294   2
   4   4  -2 328.166 23.1627   3
  -4   4   1 2.36677 3.59270  65
   4   4  -1 1.77616 2.47913   3
  -4  -4   0 337.497 25.1413  63
  -4   4   0 347.145 25.6565  18
  -4   4   0 338.940 25.3760  65
   4   4   0 352.839 25.3173   3
   4  -4   0 335.795 25.1956  67
  -4  -4  -1 310.347 23.6891  63
  -4   4  -1 299.367 24.1589  18
   4   4   1 334.425 23.7343  15
   4  -4   1 315.649 23.6876  15
  -4   4  -1 310.426 23.8812  65
   4   4   1 341.937 23.8534   3
   4  -4   1 328.277 23.7884  67
   4  -4   2 220.224 17.7090  67
   4  -4   2 224.609 17.5069  32
  -4  -4  -2 249.485 17.9186  69
  -4  -4  -2 232.707 17.5980  68
  -4   4  -2 219.741 17.6161  69
   4   4   2 248.467 17.7522   3
  -4   4  -2 223.539 18.3506  18
   4   4   2 239.035 17.7888  15
   4  -4   2 223.057 17.7353  15
  -4   4  -2 234.514 17.8954  65
  -4  -4  -2 240.939 17.8722  63
  -4   4  -3 1.71403 3.59357  18
   4   4   3 0.74184 3.12125  15
   4  -4   3 0.25421 3.31821  15
  -4   4  -3 2.36726 3.33523  65
  -4  -4  -3 2.58809 3.08718  63
  -4  -4  -3 1.87510 2.77931  68
   4  -4   3 2.53715 3.37950  67
  -4  -4  -3 0.25846 2.70995  69
  -4   4  -3-1.04365 3.12155  69
   4  -4   4 128.389 10.8247  51
  -4  -4  -4 148.257 11.0878  69
  -4   4  -4 121.983 11.0752  69
  -4  -4  -4 131.393 10.9240  68
  -4  -4  -4 124.210 11.0620  63
   4  -4   4 144.993 11.0154  67
   4   4   4 130.782 11.2359  52
   4   4   4 125.528 9.51073  58
   4   4   5 123.017 9.03659  58
   4  -4   5 106.733 10.5923  60
   4  -4   5 130.222 10.4450  67
  -4  -4  -5 137.572 10.8270  68
  -4   4  -5 116.794 10.7598  69
  -4  -4  -5 135.830 10.7319  69
  -4  -4  -5 118.578 10.8027  63
   4  -4   5 128.892 10.5356  51
  -4   4  -6 13.6406 4.33912  69
  -4  -4  -6 16.1399 4.44144  63
  -4  -4  -6 17.0389 4.41320  68
   4  -4   6 17.4188 4.26466  67
   4  -4   6 17.5316 4.47789  60
   4  -4   6 21.4841 4.11247  51
   4   4   6 11.9589 5.64012  52
  -4   4  -7 58.5478 6.77995  69
  -4  -4  -7 58.7238 7.01352  63
   4  -4   7 50.5110 6.49356  51
   4  -4   7 34.5845 6.48306  60
  -4  -4  -7 58.8856 6.94615  68
   4   4   8-1.39952 6.09145  52
  -4   4  -8 2.99791 10.0958   8
   4   4   9 5.62800 5.69872  52
  -4   4  -9 7.99358 9.52235   8
   4   4  10 4.76189 5.04893  52
  -4   4 -10-2.91309 8.81532   8
   4   4  11 1.84033 3.71181  52
  -4   4 -11-6.73373 7.20185   8
   4   5 -11 6.40339 1.79325  36
   4  -5 -11 1.57591 2.34999  23
   4  -5 -11 4.64513 3.95769  19
   4  -5 -10 5.96290 3.22931  23
   4  -5 -10 5.01877 5.05127  19
   4   5 -10 8.64150 3.03899  43
   4   5 -10 4.74446 2.19098  36
   4   5  -9 3.09798 3.16112  43
   4   5  -9 7.45369 2.49654  34
   4   5  -9 1.73271 2.32095   7
   4  -5  -9 6.38303 3.87415  23
   4  -5  -9 4.30073 5.77157  19
   4   5  -8 3.58155 3.18273  43
   4   5  -8-0.12027 2.34369   7
   4  -5  -8-5.36675 3.81584  23
   4  -5  -8 3.96266 5.67417  19
   4   5  -8 2.22120 2.46793  34
   4   5  -7-1.79141 2.48787  34
  -4  -5   7-0.33876 3.64532  64
   4  -5  -7 1.29835 3.11254  23
   4  -5  -7 4.93778 5.45240  19
  -4   5   7-5.13881 5.83591  66
   4   5  -7 1.33892 2.41150  56
  -4  -5   6 6.05224 3.38174  64
   4  -5  -6 1.78795 3.09577  23
   4  -5  -6 12.6246 5.68704  19
   4  -5  -6 6.24766 2.30136  28
  -4   5   6 7.64326 5.26582  66
   4   5  -6 6.72645 2.36721  34
   4  -5  -6 9.08815 2.64671  34
   4   5  -5 202.873 15.2911  56
   4  -5  -5 188.511 15.2836  34
   4   5  -5 227.680 15.2954  34
   4  -5  -5 244.314 18.1160  19
   4  -5  -5 211.397 15.2683  28
  -4   5   5 233.149 17.5406  62
  -4   5   5 230.359 17.2619  66
   4   5  -5 243.425 17.2573  59
   4   5  -4 104.629 8.60813  59
   4   5  -4 92.2865 6.97239  56
   4   5  -4 86.3351 6.81012  34
   4  -5  -4 84.6681 6.95963  34
   4  -5  -4 98.9060 9.51549  19
  -4   5   4 115.609 9.70099  62
   4  -5  -4 84.0367 6.83843  28
  -4   5   3 71.9111 7.47846  62
   4  -5  -3 75.9311 7.73857  19
   4  -5  -3 52.6168 5.24177  34
   4   5  -3 70.8171 6.15941   2
  -4   5   2 199.883 15.6692  62
   4   5  -2 182.064 14.7792   2
   4   5  -2 210.267 15.1638   3
  -4   5   2 186.145 15.1865  65
   4   5  -1 55.8136 5.70129  30
  -4   5   1 53.4324 6.13090  65
   4   5  -1 56.4157 5.69142   3
   4   5   0 427.635 30.1060   3
  -4   5   0 403.074 30.0822  65
   4   5   0 452.620 30.2272  30
  -4   5   0 375.283 30.2673  18
  -4  -5   0 417.765 29.9062  63
   4  -5   0 384.767 29.8132  67
   4  -5   1 165.107 13.1490  67
   4   5   1 162.173 13.0940  30
   4  -5   1 173.800 13.1478  32
  -4   5  -1 153.497 13.6309  18
  -4  -5  -1 156.994 12.9017  68
  -4   5  -1 175.606 13.4616  65
  -4  -5  -1 159.504 13.0488  63
   4   5   1 178.032 13.2143   3
  -4  -5  -2 438.200 28.9444  69
  -4  -5  -2 396.306 28.6343  68
  -4   5  -2 357.182 28.5581  69
  -4   5  -2 392.543 28.8496  65
  -4  -5  -2 412.635 28.8675  63
   4  -5   2 377.850 28.5236  32
   4  -5   2 418.740 28.8249  67
   4   5   2 406.134 28.7092   3
   4  -5   2 335.684 28.4975  15
  -4  -5  -3 45.1943 5.25834  63
  -4   5  -3 41.8978 5.22528  65
   4  -5   3 39.1774 4.95168  67
   4  -5   3 29.4247 4.61843  15
  -4  -5  -3 38.1607 4.79276  69
  -4  -5  -3 38.2721 4.77855  68
  -4   5  -3 33.3182 4.93067  69
   4   5   3 31.7605 3.47600  58
   4   5   3 44.2613 5.87710  52
   4   5   4 564.868 46.4197  52
   4  -5   4 724.583 46.7986  67
  -4  -5  -4 703.678 46.9242  68
  -4  -5  -4 727.588 46.8885  69
  -4   5  -4 616.321 46.8277  69
  -4  -5  -4 704.157 47.0216  63
   4   5   4 603.298 45.4079  58
  -4   5  -5-1.43519 3.69447  69
   4   5   5 1.45228 4.67140  52
  -4  -5  -5 4.14107 3.78868  63
  -4  -5  -5 2.99467 3.57543  68
   4  -5   5 6.70759 3.61832  67
  -4   5  -5 8.38867 4.23805  16
   4   5   5 3.08437 2.14788  58
  -4  -5  -6 67.5746 7.29329  68
  -4   5  -6 61.2714 7.16777  69
   4  -5   6 67.2941 7.00505  67
   4   5   6 43.9878 6.44448  31
   4   5   6 67.4575 5.25451  58
   4  -5   6 50.8284 6.85970  60
  -4  -5  -6 64.9620 7.38968  63
  -4  -5  -7-2.09343 4.01547  68
  -4  -5  -7-2.56660 3.63970  63
   4   5   7 2.34357 2.32519  58
   4  -5   7-1.82122 3.96402  60
  -4   5  -7 1.71898 4.17834  69
   4   5   7 4.45568 5.37682  52
   4   5   7 5.29898 3.68853  31
   4   5   8 23.6152 8.73397  52
   4   5   8 117.325 7.44716  58
  -4   5  -9-6.02453 9.40098   8
   4   5   9 0.97043 5.20550  52
   4   5   9-1.92112 2.08364  58
   4   5  10 0.26899 4.51581  52
  -4   5 -10 1.37151 8.61428   8
  -4   5 -11 2.91542 6.30212   8
   4   5  11 3.26448 3.59021  52
   4  -6 -11-1.59489 4.00483  19
   4   6 -10 1.88068 2.76988  43
   4  -6 -10 0.99426 2.29361  25
   4  -6 -10-0.53024 2.85392  23
   4  -6 -10 4.46305 5.04429  19
   4  -6  -9 17.7946 5.31348  23
   4  -6  -9 28.3150 7.26921  19
   4   6  -9 44.5229 4.14070  34
   4   6  -9 45.0604 4.63652  43
   4  -6  -8 8.15675 3.85010  23
   4  -6  -8 9.13184 6.15024  19
   4   6  -8 10.2133 3.44076  43
   4   6  -8 15.2205 2.89847  34
  -4  -6   7 27.5119 4.91540  64
   4   6  -7 23.3277 3.28134  34
   4  -6  -7 25.6876 3.36767  28
   4  -6  -7 24.0673 5.40386  23
   4  -6  -7 22.4729 6.59737  19
   4  -6  -6 2.49023 3.49874  23
   4  -6  -6 12.0203 5.90882  19
   4   6  -6 4.22654 2.33875  34
   4   6  -6 2.65558 2.28749  56
   4  -6  -6 0.72935 2.19944  28
  -4   6   6-1.85815 5.24854  66
   4   6  -5 4.78633 2.29199  56
  -4   6   5 2.46294 5.78402  62
   4  -6  -5 2.81626 2.96503  23
   4  -6  -5 8.99266 5.21831  19
   4   6  -5 7.58704 2.16303  34
  -4   6   5 12.0381 5.05637  66
   4  -6  -5 4.29691 2.15731  28
  -4  -6   4 30.3111 4.57128  60
  -4   6   4 38.1727 6.62288  62
   4  -6  -4 29.4711 3.50026  25
   4  -6  -4 31.6768 3.37473  28
   4   6  -4 37.0630 3.51368  56
   4   6  -4 36.5723 3.39079  34
   4  -6  -4 38.6804 6.53035  19
   4  -6  -4 23.2491 4.89582  23
   4   6  -3 9.34834 2.25266  56
  -4   6   3 14.1771 5.51963  62
   4  -6  -3 9.50841 1.95572  27
   4  -6  -3 14.4166 2.33101  25
   4  -6  -3 9.62130 2.59369  21
   4  -6  -3 6.15840 4.45314  19
  -4   6   2 131.992 11.8967  65
   4   6  -2 150.316 11.8946  30
   4   6  -2 151.306 11.8389   3
  -4   6   2 143.655 12.5221  62
  -4   6   1 10.5838 3.71992  65
   4   6  -1 12.1008 2.96799  30
   4   6  -1 9.05237 2.74381   3
   4  -6   0 11.2169 3.25246  32
   4   6   0 13.2755 3.08602  30
  -4   6   0 7.66960 3.89855  65
  -4  -6   0 13.1886 3.03578  63
   4  -6   0 14.5118 3.55364  67
   4   6   0 14.0143 3.12639   3
  -4  -6  -1 412.406 29.2865  68
   4  -6   1 379.889 29.2223  32
   4   6   1 430.566 29.5277  30
  -4   6  -1 392.511 29.5244  65
  -4  -6  -1 403.575 29.3646  63
   4  -6   1 369.170 29.1974  67
   4   6   1 411.833 29.4360   3
  -4  -6  -2 242.571 18.1644  69
  -4  -6  -2 225.915 17.9781  68
   4   6   2 258.454 18.1566   3
   4  -6   2 231.920 18.0584  67
   4  -6   2 207.545 17.7801  32
   4   6   2 256.639 18.1865  30
  -4  -6  -2 225.527 18.0917  63
  -4   6  -2 239.401 18.3328  65
   4   6   3 73.1273 8.21322  52
  -4   6  -3 112.895 8.41216  65
  -4  -6  -3 104.637 8.31009  63
  -4   6  -3 106.471 8.47230  16
   4   6   3 92.0649 6.42482  58
   4  -6   3 99.9850 8.03223  67
  -4  -6  -3 122.514 8.33747  69
  -4  -6  -3 119.257 8.25185  68
  -4   6  -3 96.1305 7.99654  69
   4  -6   3 94.0309 7.60198  32
  -4  -6  -4 9.41339 3.48306  68
   4  -6   4 3.92785 3.59453  67
  -4   6  -4 3.79342 4.12935  16
  -4  -6  -4 4.11149 4.01632  63
   4   6   4 3.74356 1.97996  58
   4   6   4 5.65631 4.74786  52
  -4  -6  -4 5.84016 3.53015  69
  -4   6  -4 5.87725 3.51769  69
  -4   6  -5 57.7738 7.38454  16
  -4   6  -5 61.9227 7.45689  69
  -4  -6  -5 82.0525 7.83586  68
  -4  -6  -5 79.9905 7.89498  63
   4   6   5 38.6659 7.40310  52
   4  -6   5 99.2129 7.88837  67
   4   6   5 70.4693 5.89203  58
   4   6   6 5.30351 2.31686  58
  -4  -6  -6 2.35151 3.76959  68
   4  -6   6 5.63004 3.91245  67
   4   6   6 1.94675 4.90990  52
  -4  -6  -6 5.12271 4.05950  63
  -4   6  -6 2.46487 3.80197  69
   4   6   7 14.0497 6.67986  52
   4   6   7 67.9078 5.13256  58
   4   6   8-2.04893 5.61622  52
   4   6   8 12.3747 2.58150  58
   4   6   9-3.74414 5.21510  52
   4   6   9 5.98079 2.25650  58
   4   6  10 3.55368 4.50593  52
   4   6  10 0.71581 1.81987  58
   4   6  11-0.35113 3.25622  52
   4  -7 -11 2.33864 1.69246  25
   4  -7 -11-3.59032 3.99187  19
   4  -7 -10 1.02132 2.66570  23
   4  -7 -10-5.14451 5.09678  19
   4   7 -10-0.09333 1.89485  34
   4  -7 -10 2.91342 2.26645  25
   4   7 -10-0.28209 2.66597  43
   4  -7  -9-0.62527 3.42100  23
   4  -7  -9 7.32713 5.71862  19
   4   7  -9 2.37980 3.08575  43
   4   7  -9 5.78403 2.35996  34
   4  -7  -8-2.04797 3.39228  23
   4  -7  -8 1.71094 5.97701  19
   4   7  -8 0.13031 2.48773  34
   4  -7  -7 3.16364 2.41706  28
   4  -7  -7 4.10562 3.51942  23
   4  -7  -7 0.57039 5.83942  19
   4   7  -7 1.18204 2.53602  34
   4   7  -6 11.3985 2.65152  34
  -4   7   6 11.2537 6.68853  62
   4  -7  -6 8.42061 4.08194  23
   4  -7  -6 9.70084 5.78596  19
  -4   7   6 10.5785 5.64088  66
   4  -7  -6 12.0046 2.62130  28
   4   7  -5 10.7748 2.39550  34
   4  -7  -5 13.8095 5.58869  19
   4  -7  -5 4.75318 3.11336  23
  -4   7   5 14.9167 6.30906  62
  -4   7   5 13.0589 5.04110  66
   4  -7  -5 6.79294 2.29650  28
  -4   7   4 3.72894 5.54317  62
   4  -7  -4 0.53072 2.31236  25
   4  -7  -4 0.62820 1.94776  28
  -4  -7   4 1.91110 3.16611  60
   4   7  -4 2.10775 1.99651  56
   4   7  -4 2.48045 1.86397  34
   4  -7  -4-3.57682 4.61293  19
   4  -7  -4-2.15721 2.81578  23
   4  -7  -3 6.97399 2.32107  25
   4  -7  -3 4.86653 1.86003  27
   4   7  -3 7.34098 2.15429  56
   4  -7  -3 6.84693 2.61178  21
   4  -7  -3 9.36455 4.42096  19
  -4   7   3 8.97189 5.29120  62
  -4   7   2 12.0350 5.16886  62
   4   7  -2 8.97233 2.71065   3
   4  -7  -2 7.48055 1.87828  27
   4  -7  -2 9.37851 2.26376  25
   4   7  -2 7.83146 2.07418  56
   4   7  -2 10.9644 2.31933  53
   4   7  -2 10.1040 2.84734  30
   4  -7  -2 6.48489 2.56760  21
  -4   7   2 8.02940 3.82533  65
   4   7  -1 356.749 25.1687   3
   4   7  -1 365.486 25.1860  30
  -4   7   1 286.434 25.0343  65
  -4   7   0 385.381 29.6878  65
  -4  -7   0 397.054 29.5250  63
  -4   7   0 338.119 29.2915  16
   4   7   0 447.838 29.7924   3
  -4  -7   0 416.007 29.4613  68
   4  -7   0 385.035 29.5140  32
   4   7   0 462.439 29.8614  30
  -4   7  -1 58.4181 6.60033  65
   4  -7   1 53.5042 6.08961  32
   4   7   1 65.9428 6.00659  30
   4   7   1 53.3987 5.91432   3
   4  -7   1 64.1359 6.05960  17
  -4   7  -1 55.5661 6.29767  16
   4  -7   1 54.6674 6.31003  67
  -4  -7  -1 53.2844 5.87442  63
  -4  -7  -1 57.9354 5.96469  68
  -4  -7  -2 70.0969 6.29073  63
   4   7   2 52.2383 4.72956  58
  -4  -7  -2 66.4820 6.25975  69
  -4  -7  -2 62.8731 6.08392  68
   4   7   2 49.0859 4.52935  54
   4   7   2 65.9508 6.85515  52
   4   7   2 55.3937 5.05324  55
  -4   7  -2 58.2256 6.59774  65
   4  -7   2 53.2482 5.99558  32
   4   7   2 73.9202 6.15401  30
   4  -7   2 72.1309 6.22698  17
  -4   7  -2 56.6867 6.53938  16
   4  -7   2 63.6908 6.30276  67
   4  -7   2 50.1133 4.90874  37
   4   7   2 49.6063 4.71491  24
   4   7   2 70.1071 6.19950   3
   4  -7   3 65.1600 6.03451  67
   4  -7   3 48.6686 5.39121  32
   4   7   3 44.3830 6.55287  52
  -4   7  -3 58.1087 6.30258  16
   4   7   3 57.5186 4.34642  58
  -4  -7  -3 66.1366 6.19715  63
  -4  -7  -3 74.3490 6.08092  69
  -4  -7  -3 75.5812 6.29158  68
  -4   7  -3 51.9992 5.85814  69
  -4   7  -4 3.33276 4.19427  16
  -4  -7  -4 6.24039 3.82170  63
  -4  -7  -4-1.93172 3.14424  68
   4  -7   4-3.84707 3.78388  67
   4   7   4-3.60541 4.53490  52
  -4   7  -4-2.37360 3.16027  69
   4   7   4 3.28984 1.95162  58
  -4   7  -5-6.02744 4.13831  16
   4   7   5 2.42978 2.19075  58
  -4  -7  -5 6.85173 3.70543  68
   4  -7   5-4.83204 3.94345  67
  -4  -7  -5-0.73154 3.69729  63
  -4   7  -5 1.14750 3.78497  69
   4   7   5 2.42700 4.96046  52
   4   7   6 1.86332 2.27688  58
  -4  -7  -6-2.00201 3.84054  68
   4  -7   6-0.34556 3.85376  67
   4   7   6 3.59525 5.02916  52
  -4   7  -6 0.84144 3.62201  69
  -4  -7  -6 4.39408 3.93647  63
   4   7   7 6.04466 2.44600  58
   4   7   7 0.67934 5.18107  52
   4   7   8 57.9231 4.51287  58
   4   7   8 0.99549 6.39794  52
   4   7   9 10.8848 2.41916  58
   4   7   9-0.29628 4.85934  52
   4   7  10 5.37160 1.92805  58
   4   7  10 2.34510 4.10799  52
   4   7  11 3.71717 3.18687  52
   4  -8 -11 1.41626 1.60755  25
   4   8 -11 1.38440 1.87695  43
   4  -8 -10-3.63556 4.90289  19
   4   8 -10-0.70765 1.89053  34
   4  -8 -10-1.08512 2.21554  25
   4   8 -10 0.17633 2.51210  43
   4  -8  -9 18.6914 6.39462  19
   4  -8  -9 13.3483 4.45171  23
   4   8  -9 29.9926 3.37749  34
   4  -8  -9 29.6133 3.62016  25
   4   8  -9 31.7061 3.88355  43
   4  -8  -8-3.93657 6.60733  19
   4  -8  -8 2.03456 3.48933  23
   4   8  -8 4.51375 2.52303  34
   4  -8  -7 26.9724 7.41070  19
   4  -8  -7 15.2833 5.06581  23
   4   8  -7 34.4364 3.72889  34
   4  -8  -7 28.5847 3.62352  28
  -4   8   6 101.901 10.2298  66
   4  -8  -6 101.426 7.82339  28
   4   8  -6 102.147 7.77714  34
   4  -8  -6 104.783 11.2461  19
  -4   8   6 100.303 11.0908  62
  -4   8   5 10.1947 5.06365  66
  -4  -8   5 5.51032 3.49745  60
   4  -8  -5 7.43341 2.42906  28
   4  -8  -5 4.37589 2.70374  25
   4   8  -5 9.40155 2.48103  34
   4  -8  -5 10.7494 5.80910  19
   4  -8  -5 8.11521 3.63624  23
  -4   8   5 14.1601 6.43278  62
  -4   8   4 5.44281 4.29278  66
  -4   8   4 1.08292 5.83509  62
   4  -8  -4 6.65157 2.54155  25
   4   8  -4 5.48836 2.02917  34
  -4  -8   4 3.08697 3.21204  60
   4  -8  -4 0.46837 4.93775  19
   4  -8  -4 3.31664 2.79848  21
   4   8  -3 75.7814 6.18479  56
   4  -8  -3 78.2333 8.80703  19
   4  -8  -3 70.1166 6.29455  21
  -4  -8   3 85.7832 7.92769  60
  -4   8   3 81.2538 8.90204  62
   4  -8  -3 76.0748 6.22721  25
   4  -8  -2 56.3889 5.09602  25
   4  -8  -2 51.2314 4.87787  27
  -4   8   2 53.0447 6.84097  65
   4  -8  -2 64.0972 7.57375  19
   4  -8  -2 60.4690 5.24947  21
   4   8  -2 62.7126 4.88470  39
   4   8  -2 75.7966 6.59698  30
   4   8  -2 57.6567 5.14837  56
  -4   8   2 85.6447 8.07959  62
   4   8  -2 73.7369 6.63923   3
   4  -8  -1 60.1870 5.70289  27
   4   8  -1 78.6843 5.89220  26
   4  -8  -1 78.0470 5.96875  25
   4   8  -1 70.9950 5.83153  24
  -4   8   1 70.5172 7.70968  65
  -4  -8   1 84.8542 7.27982  68
   4   8  -1 72.5021 5.78153  54
   4   8  -1 71.7868 6.17933  55
   4  -8  -1 102.119 8.75823  19
   4  -8  -1 70.9982 6.05500  21
   4   8  -1 69.4797 5.72827  39
   4   8  -1 95.7645 7.56062   3
  -4   8   1 86.7876 8.45437  62
   4   8  -1 85.8868 7.39659  30
  -4   8   0 508.775 31.0429  65
   4  -8   0 470.134 30.6377  32
   4   8   0 556.978 31.0991  30
  -4  -8   0 500.299 30.7373  63
   4   8   0 441.963 29.1919  58
   4  -8   0 386.699 29.0611  27
   4   8   0 430.402 29.2436  24
   4   8   0 447.715 29.2856  26
   4  -8   0 432.854 29.1726  25
   4   8   0 453.696 29.2405  54
   4   8   0 449.430 29.6791  55
   4  -8   0 455.631 31.8052  19
   4  -8   0 513.807 30.5552  17
  -4   8   0 404.875 30.3703  16
   4  -8   0 416.911 29.1479  37
   4   8   0 538.163 31.0069   3
  -4  -8   0 479.140 30.5790  68
  -4  -8  -1 8.71956 2.84244  63
   4  -8   1 5.36458 1.63420  27
   4   8   1 1.77882 1.61491  26
   4   8   1 1.33161 1.43401  38
   4  -8   1 4.90098 2.46887  37
   4   8   1 5.87818 1.82481  55
   4   8   1 4.39605 1.41382  54
   4   8   1 3.33066 1.71927  24
  -4   8  -1 1.39777 3.38254  16
   4  -8   1 5.09755 3.05689  17
  -4  -8  -1 7.01995 3.21974  68
   4  -8   1 2.46444 3.30496  67
   4  -8   1 2.92500 3.10413  32
   4   8   1 5.14602 2.77818  30
   4   8   1 3.57546 1.80257  58
   4   8   1 1.13803 2.46157   3
  -4   8  -1-3.20579 3.94193  65
  -4  -8  -2 5.04659 3.12238  63
   4   8   2 6.44768 1.90776  58
   4  -8   2 8.96239 2.57042  37
   4   8   2 1.94300 1.75990  38
   4   8   2 6.98439 1.88038  55
  -4  -8  -2 8.52359 3.14721  68
   4  -8   2 2.38882 3.38850  67
   4  -8   2 1.35099 3.01600  32
   4   8   2 9.48091 2.95281  30
  -4   8  -2 5.15282 3.66649  16
   4  -8   2 3.90000 3.18747  17
  -4   8  -2 14.1378 4.49021  65
   4   8   2 9.22553 2.98668   3
   4   8   2 3.60644 1.66340  24
   4   8   3 29.4141 3.04005  58
   4   8   3 27.1719 2.97469  24
   4   8   3 20.1781 5.31279  52
  -4   8  -3 26.8952 5.07931  16
   4   8   3 12.1373 2.86422  38
  -4  -8  -3 44.8155 5.01033  63
   4  -8   3 21.3958 4.05086  32
  -4  -8  -3 27.4257 4.56849  68
   4  -8   3 32.9342 4.85944  67
  -4  -8  -3 36.1838 4.51078  69
  -4   8  -4 1.76040 4.16084  16
   4   8   4-2.84233 4.89292  52
  -4   8  -4 2.46058 3.53875  69
  -4  -8  -4-1.69729 3.31543  68
   4  -8   4-2.17937 3.71297  67
   4   8   4-0.11041 1.89612  58
  -4  -8  -4-4.09951 4.02500  63
  -4   8  -5 21.1701 5.68390  16
  -4   8  -5 31.9170 5.38117  69
  -4  -8  -5 35.6387 5.60495  63
  -4  -8  -5 39.8920 5.72608  68
   4  -8   5 33.7574 5.45383  67
   4   8   5 43.2564 3.83816  58
  -4  -8  -6 62.8774 6.64376  68
   4   8   6 48.9164 4.40296  58
  -4  -8  -6 44.3109 6.33241  63
   4  -8   6 53.7512 6.38248  67
   4   8   7 4.32640 5.88192  52
   4   8   7 48.1666 4.18443  58
   4   8   8-0.31762 6.42586  52
   4   8   8 73.0685 5.09575  58
   4   8   9 0.55184 4.79768  52
   4   8   9 4.49960 2.12558  58
   4   8  10-1.05429 3.91586  52
   4   8  10 1.14644 1.71226  58
   4   9 -10 0.16458 1.81821  34
   4  -9 -10 1.96089 2.12210  25
   4  -9 -10 3.71498 4.33690  19
   4  -9 -10 1.55564 2.29877  21
   4   9 -10 1.38134 2.35958  43
   4   9  -9 54.5810 4.71237  34
   4  -9  -9 44.8007 4.78452  25
   4  -9  -9 46.3967 7.78729  19
   4  -9  -9 46.8686 4.90180  21
   4   9  -9 57.7963 5.08244  43
   4  -9  -8 28.1551 3.86925  25
   4  -9  -8 31.1570 7.28229  19
   4  -9  -8 25.9291 5.43472  23
   4   9  -8 35.9782 3.75505  34
   4  -9  -7 41.1864 4.56101  28
   4  -9  -7 49.4280 4.82673  25
   4  -9  -7 31.4035 6.71629  23
   4  -9  -7 51.3763 8.51863  19
   4   9  -7 49.4551 4.70532  34
   4  -9  -6 111.657 8.60101  28
   4  -9  -6 112.662 8.64323  25
   4   9  -6 109.714 8.55676  34
   4  -9  -6 120.842 12.0308  19
  -4   9   5 27.2074 7.11012  62
   4  -9  -5 17.7027 3.18075  25
   4  -9  -5 17.6416 2.91943  28
   4  -9  -5 18.4424 3.51035  21
   4  -9  -5 8.96000 5.73324  19
  -4   9   5 17.8988 5.32738  66
  -4  -9   5 20.2922 4.66334  60
   4   9  -5 20.3536 2.90027  34
   4  -9  -4 123.475 11.5259  19
   4  -9  -4 97.3352 8.36641  21
  -4   9   4 125.937 11.5307  62
   4  -9  -4 101.929 8.28766  25
  -4  -9   4 109.398 10.1392  60
  -4   9   4 110.159 10.3095  66
   4   9  -3 4.09465 2.09103  56
  -4  -9   3 2.06736 3.22830  60
   4  -9  -3 2.08004 2.82021  21
   4   9  -3 1.20313 1.45172  39
   4  -9  -3-1.37668 2.38098  25
  -4   9   3 0.35106 5.54569  62
   4  -9  -2 24.3132 3.35080  21
   4  -9  -2 20.7350 5.58501  19
   4   9  -2 24.8283 2.60785  39
   4   9  -2 32.3164 4.36013  30
  -4   9   2 25.4180 6.03893  62
   4   9  -2 30.1143 4.17634   3
  -4   9   2 25.9002 5.40060  65
   4  -9  -2 20.0203 3.10449  25
   4  -9  -2 22.3381 2.73645  27
   4   9  -2 24.2239 2.73986  26
  -4   9   1 21.6571 4.84010  65
   4  -9  -1 11.3905 3.62466  32
   4   9  -1 9.94580 3.32578  30
  -4   9   1 14.4509 5.40300  62
   4   9  -1 12.2873 1.89785  39
   4   9  -1 11.2431 2.08542  26
   4  -9  -1 12.8450 2.13478  27
   4  -9  -1 13.0746 2.55624  25
   4   9  -1 12.7549 2.24441  55
   4   9  -1 12.4361 1.90605  54
   4  -9  -1 13.8816 3.56975  49
   4  -9  -1 15.7834 4.74697  19
   4   9  -1 16.9976 3.47609   3
   4  -9  -1 13.8669 2.89668  21
   4   9  -1 14.0427 2.12077  24
  -4  -9   1 6.63661 3.16156  68
   4   9   0 63.6562 5.32902  55
   4   9   0 58.1252 4.80305  54
   4   9   0 68.8158 6.51572   3
   4  -9   0 63.6942 6.54520  32
   4   9   0 77.7565 6.67460  30
  -4  -9   0 75.1695 6.61143  68
   4  -9   0 54.6080 5.15257  37
   4   9   0 67.1499 4.91715  58
   4   9   0 61.3444 4.91632  26
   4   9   0 65.0811 4.92976  24
   4  -9   0 54.7720 4.75381  27
   4  -9   0 65.6738 5.04510  25
  -4  -9   0 62.1558 6.20950  63
  -4   9   0 69.7306 7.21534  65
  -4  -9  -1 57.7435 5.48646  63
   4   9   1 42.2740 3.88029  24
   4   9   1 43.9827 3.88661  26
   4  -9   1 39.6957 3.68840  27
   4   9   1 42.2619 3.85813  58
  -4  -9  -1 56.5621 5.69146  68
   4   9   1 55.7445 5.62435   3
  -4   9  -1 38.3167 5.72025  16
   4  -9   1 58.9679 5.56431  17
   4  -9   1 51.5185 5.64423  32
   4   9   1 50.6273 5.40663  30
   4  -9   1 43.0679 4.21365  37
  -4   9  -1 49.9026 6.39833  65
   4   9   1 44.6472 3.71434  54
   4   9   1 43.7596 4.21115  55
  -4  -9  -2 1.57433 3.17049  63
   4  -9   2 1.59419 2.54925  37
   4   9   2-0.29663 1.68936  38
   4   9   2 0.70840 1.76962  55
   4   9   2 0.32928 1.64775  24
  -4   9  -2 7.11827 3.88212  16
   4  -9   2 1.13383 3.22575  17
  -4   9  -2 3.15655 4.09929  65
   4   9   2 4.57666 2.65732   3
  -4  -9  -2 0.92349 3.02058  68
   4  -9   2 5.58204 3.56019  67
   4  -9   2 1.16620 3.17281  32
   4   9   2-0.30587 2.69363  30
   4   9   2 0.98123 1.76699  58
  -4  -9  -3 11.5328 3.87964  68
   4  -9   3 10.8385 3.78242  67
   4   9   3 8.65513 2.06756  24
  -4   9  -3 6.95037 4.11319  16
   4  -9   3 15.2988 3.80123  17
  -4  -9  -3 13.3451 3.79228  63
   4  -9   3 10.1080 3.44231  32
   4   9   3 1.22935 1.77653  38
   4   9   3 10.5699 2.24834  58
  -4  -9  -4 59.8271 6.82031  63
   4   9   4 47.7488 4.74029  24
   4   9   4 53.5551 4.81641  58
  -4   9  -4 49.5402 6.95420  16
  -4  -9  -4 60.8985 6.79852  68
  -4   9  -4 49.3143 6.45409  69
   4  -9   4 57.3924 6.73669  67
  -4  -9  -5 6.88784 4.06062  63
  -4   9  -5 3.08813 4.20319  16
   4   9   5 2.94330 2.31223  58
  -4  -9  -5 2.32765 3.63735  68
   4  -9   5 7.02019 4.12627  67
   4   9   5 1.77120 1.85082  24
  -4   9  -5-1.21157 3.73078  69
   4   9   6 0.64355 2.18388  58
   4   9   7 69.2780 6.08650  58
   4   9   8 79.3332 6.66102  58
   4   9   9 10.5963 2.29963  58
   4   9  10 1.89676 1.57406  58
   4  10 -10-0.07482 1.61372  34
   4 -10 -10-0.39780 1.93497  25
   4 -10 -10 1.91952 2.14473  21
   4  10 -10 1.46578 2.15057  43
   4  10  -9 1.22964 2.15429  34
   4 -10  -9 3.19991 2.40170  25
   4 -10  -9 4.42392 2.72184  21
   4 -10  -9 3.10060 4.90831  19
   4  10  -9 2.89614 2.63292  43
   4  10  -8 12.9910 2.73524  34
   4 -10  -8 12.2664 3.10253  25
   4 -10  -8 9.64714 3.35391  21
   4 -10  -8 7.81650 5.66430  19
   4  10  -7 26.8502 3.46271  34
   4 -10  -7 22.6079 3.26898  28
   4 -10  -7 25.4815 3.62460  25
   4 -10  -7 15.0726 3.83268  21
   4 -10  -7 20.1099 6.70786  19
   4  10  -6 115.713 8.66532  34
   4 -10  -6 103.581 11.8047  19
   4 -10  -6 104.254 8.74089  21
   4 -10  -6 100.223 8.55222  28
   4 -10  -6 110.366 8.67724  25
  -4 -10   5 3.68980 3.99145  60
   4 -10  -5 6.45061 2.91457  25
   4 -10  -5 7.28137 2.47998  28
  -4  10   5 7.28246 6.53359  62
   4 -10  -5 6.30110 3.26011  21
   4 -10  -5 9.13255 5.88128  19
   4  10  -5 5.52253 2.42027  34
   4 -10  -4 2.68125 2.61900  25
  -4 -10   4 4.29088 3.79278  60
  -4  10   4-2.81361 6.25061  62
   4 -10  -4-0.09792 3.08085  21
   4 -10  -4-4.54044 5.46890  19
   4  10  -3 1.19243 1.58185  39
  -4  10   3 5.95061 5.69094  62
   4  10  -3 0.11674 1.68284  26
   4 -10  -3 0.29039 2.42167  25
  -4 -10   3 1.10554 3.56645  60
   4 -10  -3-0.73834 2.90434  21
   4 -10  -3-4.24258 5.09127  19
   4  10  -2 12.8411 2.02444  54
   4 -10  -2 14.5772 4.16713  49
   4  10  -2 12.0967 3.37713  30
  -4  10   2 21.0902 5.96924  62
   4  10  -2 13.3369 3.50498   3
  -4  10   2 13.6935 4.99739  65
   4  10  -2 13.8780 2.24902  26
   4 -10  -2 12.4416 2.33783  27
   4 -10  -2 15.3667 2.74926  25
   4 -10  -2 15.9904 5.39880  19
   4 -10  -2 16.4688 3.14182  21
   4 -10  -1 10.9053 2.50925  25
   4  10  -1 10.2905 2.02479  26
   4 -10  -1 8.37064 2.02476  27
   4  10  -1 10.0791 1.84592  39
   4  10  -1 6.55212 2.06885  55
   4  10  -1 9.86130 1.75430  54
   4 -10  -1 7.18028 3.66920  49
   4  10  -1 8.47309 1.99801  24
   4 -10  -1 9.12632 2.89510  21
   4  10  -1 11.3880 1.83562  22
  -4  10   1 8.17113 4.80984  65
   4 -10  -1 6.40109 3.55214  32
   4  10  -1 11.3707 3.37438  30
  -4 -10   1 16.7412 3.75662  68
  -4  10   1 10.7414 5.47930  62
   4  10  -1 7.31216 2.87090   3
   4 -10   0 0.24612 1.67912  27
   4  10   0 0.56089 1.65615  26
   4 -10   0-0.25108 2.63017  37
  -4  10   0-1.24552 4.94316  62
  -4 -10   0 1.26136 2.56978  63
   4  10   0 0.35848 1.81175  55
   4  10   0 0.41988 1.43663  54
   4  10   0-1.75647 1.73686  24
   4  10   0-1.13594 1.50058  39
  -4 -10   0 2.50632 2.90521  68
   4 -10   0 2.15207 3.24685  32
   4  10   0 0.66418 2.74077  30
  -4  10   0-4.40688 4.47852  65
   4  10   0 0.66144 2.84637   3
  -4 -10  -1 14.0931 3.62705  63
   4 -10   1 6.91379 2.81087  37
   4  10   1 7.32097 1.97840  26
   4  10   1 11.5421 2.33044  55
   4  10   1 7.52431 2.03955  24
  -4  10  -1 8.92787 4.06231  16
   4 -10   1 9.33187 3.76101  17
  -4 -10  -1 8.95508 3.44940  68
   4 -10   1 4.03940 3.37830  32
   4  10   1 6.26486 2.79526  30
  -4  10  -1 3.73090 4.45046  65
   4  10   1 7.89653 3.24753   3
  -4 -10  -2 78.4847 7.28561  63
   4  10   2 62.1717 5.51094  24
  -4 -10  -2 64.6060 7.06682  68
   4  10   2 69.6450 5.97580  55
   4  10   2 72.5720 6.99236   3
  -4  10  -2 53.5617 7.40358  16
   4 -10   2 78.6560 7.25235  17
  -4  10  -2 78.0500 7.94616  65
   4  10   2 81.5697 7.11735  30
   4 -10   2 48.1852 6.74648  32
   4  10   2 58.8439 5.42844  58
   4 -10   2 65.3491 5.71808  37
   4  10   3 45.6670 4.60751  55
  -4 -10  -3 54.3623 6.25156  63
  -4  10  -3 32.3559 6.18578  16
   4 -10   3 56.7923 6.06517  17
   4  10   3 43.0074 4.21647  24
   4  10   3 43.4582 4.25156  58
   4 -10   3 33.0156 5.37370  32
  -4 -10  -3 57.1586 6.28109  68
   4 -10   3 50.6629 6.11324  67
   4  10   4 21.7672 2.90221  58
  -4  10  -4 12.8016 4.89552  16
   4 -10   4 14.4231 4.38267  17
  -4 -10  -4 20.6768 4.58924  68
   4 -10   4 32.8986 5.19618  67
  -4 -10  -4 25.5169 4.73348  63
   4  10   4 17.3359 2.79523  24
  -4  10  -5 26.8254 5.82234  16
  -4  10  -5 39.1288 3.85275  35
  -4 -10  -5 32.8248 5.73884  68
   4 -10   5 49.5691 6.31807  67
   4  10   5 37.8573 3.92522  24
   4  10   5 41.5336 4.09283  58
  -4  10  -6 37.4433 3.82903  35
   4  10   6 39.2227 4.17718  58
  -4  10  -7 22.2993 3.02035  35
   4  10   7 28.7561 3.37975  58
  -4  10  -8 0.57665 1.84767  35
   4  10   8 0.11455 2.17916  58
   4  10   9 0.18902 1.92054  58
   4  10  10 0.95308 1.45037  58
   4 -11 -10 28.9933 2.70345  25
   4  11 -10 32.6475 2.90554  43
   4 -11  -9 3.05522 2.57067  21
   4  11  -9 0.47232 1.97658  34
   4 -11  -9 1.63592 2.34940  25
   4  11  -9 3.35835 2.57302  43
   4  11  -8 12.6764 2.70592  34
   4 -11  -8 10.3859 3.29583  21
   4 -11  -8 9.22482 5.75689  19
   4 -11  -8 11.2352 2.91945  25
   4  11  -7 18.6607 3.09574  34
   4 -11  -7 18.2226 6.41589  19
   4 -11  -7 22.3374 3.83098  21
   4 -11  -7 17.2211 2.94563  28
   4 -11  -7 14.5029 3.33811  25
   4  11  -6 12.2906 2.71730  34
   4 -11  -6 6.45348 3.54245  21
   4 -11  -6 4.95890 5.83489  19
   4 -11  -6 9.39698 3.12294  25
   4 -11  -6 9.77289 2.69307  28
   4  11  -5 5.23079 2.38363  34
   4 -11  -5-0.21253 3.31648  21
   4 -11  -5 4.31971 5.79150  19
   4 -11  -5 2.89408 2.78034  25
   4 -11  -5 0.51960 2.34895  28
   4 -11  -4 28.8850 3.69058  25
  -4 -11   4 15.5877 4.64158  60
   4 -11  -4 31.5689 4.04159  21
  -4  11   4 30.9426 7.42623  62
  -4  11   3 3.51925 5.98785  62
   4 -11  -3 7.88401 2.76384  25
   4  11  -3 5.25401 2.01529  26
   4  11  -3 6.61759 1.90447  39
  -4 -11   3 2.73659 3.39192  60
   4 -11  -3 8.85665 3.18881  21
   4  11  -2 0.56884 1.84386  55
   4  11  -2-0.43332 1.50666  54
   4 -11  -2 3.25963 3.83982  49
  -4  11   2-3.28027 5.75682  62
   4  11  -2 0.35631 2.67131   3
  -4  11   2 4.79322 4.73885  65
   4  11  -2-0.71810 2.75238  30
  -4 -11   2 2.79803 3.30724  68
   4 -11  -2 1.44292 2.49202  25
   4  11  -2 0.97963 1.72529  26
   4 -11  -2 2.04708 2.96338  21
   4  11  -1 32.8955 3.47234  26
   4 -11  -1 28.9050 3.38295  27
   4 -11  -1 39.7763 3.79724  25
   4  11  -1 41.3197 5.13160   3
  -4  11   1 30.5277 6.36324  65
   4 -11  -1 29.8886 5.17681  32
   4  11  -1 36.9109 5.03807  30
   4  11  -1 32.5521 3.34051  54
   4  11  -1 30.6999 3.69753  55
   4 -11  -1 20.1426 4.92008  49
   4  11  -1 40.4034 3.46125  39
  -4 -11   1 36.4218 5.02227  68
  -4  11   1 37.0362 6.62872  62
   4 -11  -1 30.0546 4.01656  21
   4  11  -1 38.9278 3.40869  22
   4  11   0 4.45921 1.95770  26
   4 -11   0 4.19634 2.84343  37
  -4 -11   0 5.36836 3.18972  63
   4  11   0 7.88740 2.14851  55
   4  11   0 5.38028 1.64935  54
   4  11   0 4.11929 1.88207  24
   4  11   0 4.64963 1.72671  22
   4  11   0 4.22866 1.74997  39
  -4 -11   0 4.41500 3.30338  68
   4 -11   0-0.65895 3.61240  32
   4  11   0 5.69653 2.95706  30
  -4  11   0 6.60225 4.89241  65
   4  11   0 4.25554 2.90896   3
  -4 -11  -1-1.69480 2.98360  63
   4 -11   1 2.55986 2.76809  37
   4  11   1-0.11958 1.84300  24
  -4  11  -1-3.73496 4.07293  16
   4 -11   1-1.58399 3.56818  17
  -4 -11  -1 3.10355 3.32201  68
   4 -11   1-4.67302 3.44347  32
   4  11   1 0.35290 2.87588  30
   4  11   1-0.19548 1.83058  55
   4  11   1 1.46604 1.83511  26
   4  11   1 3.87435 3.01389   3
  -4  11  -1-0.73034 4.57063  65
  -4 -11  -2 7.34837 3.70423  63
   4  11   2 7.37774 2.12968  55
   4  11   2 5.03304 2.00121  24
  -4  11  -2 1.82004 4.02344  16
   4 -11   2 5.28377 3.48517  17
  -4 -11  -2 5.66651 3.55852  68
   4  11   2 10.1076 3.38265   3
   4 -11   2 1.35262 3.49871  32
   4  11   2 6.26820 2.77592  30
  -4  11  -2 7.62954 4.96668  65
   4 -11   3 55.9050 7.61803  32
  -4 -11  -3 83.7815 8.19856  63
   4  11   3 71.6131 6.26940  58
   4  11   3 78.9750 6.34324  24
   4  11   3 79.6109 6.81985  55
  -4  11  -3 65.4263 8.33157  16
   4 -11   3 86.9461 8.26932  17
  -4 -11  -3 88.5450 8.26776  68
  -4  11  -4 85.8226 6.59727  35
   4 -11   4 79.6185 8.52450  67
  -4 -11  -4 97.0402 8.94537  68
   4  11   4 81.5623 6.69900  58
  -4  11  -4 67.5162 8.85523  16
   4 -11   4 99.2515 8.94370  17
   4  11   4 70.6363 6.62181  24
   4  11   5 25.1708 3.34131  58
  -4  11  -5 31.2284 3.23449  35
   4  11   5 20.4497 3.03535  24
  -4  11  -6 10.5171 2.40356  35
   4  11   6 11.8090 2.70637  58
  -4  11  -7-0.93373 2.04873  35
   4  11   7 1.44252 2.18771  58
  -4  11  -8-0.27596 1.94502  35
   4  11   8 5.23104 2.18120  58
   4  11   9-0.68344 1.72409  58
   4  11  10 0.47056 1.28249  58
   4 -12 -10-1.38136 1.57371  25
   4 -12 -10 1.48412 1.76416  21
   4  12 -10 3.51939 1.72977  43
   4 -12  -9-0.76348 2.47443  21
   4 -12  -9 1.73117 3.99170  19
   4  12  -9-0.33991 1.80149  34
   4 -12  -9 3.21563 2.14048  25
   4  12  -9 4.73639 2.31849  43
   4 -12  -8 12.5497 3.14414  21
   4 -12  -8 13.9847 2.74789  25
   4  12  -7 20.6371 3.11096  34
   4 -12  -7 17.5630 3.65561  21
   4 -12  -7 15.7128 3.22468  25
   4 -12  -7 18.4265 2.92962  28
   4  12  -6-0.38043 2.34603  34
   4 -12  -6 0.21317 3.45473  21
   4 -12  -6 0.44330 2.81357  25
   4 -12  -6-0.12714 2.29891  28
   4  12  -5 22.9307 3.16236  34
   4 -12  -5 16.3379 3.88316  21
   4 -12  -5 23.2930 3.25067  28
   4 -12  -5 22.7236 3.48990  25
   4  12  -4 3.86576 1.94669  20
   4 -12  -4 6.20758 3.31842  21
   4 -12  -4 5.80392 2.45700  28
   4 -12  -4 6.62064 2.88141  25
   4  12  -4 2.14253 1.90534  26
  -4  12   3 3.66087 6.28152  62
   4  12  -3 1.98513 1.89536  26
   4 -12  -3 2.91561 2.65483  25
   4  12  -3 0.85962 1.78104  39
  -4 -12   3 1.23279 3.77451  60
   4 -12  -3 1.42037 3.19737  21
  -4  12   2 22.4629 6.71215  62
   4 -12  -2 17.6760 3.14957  25
   4  12  -2 20.1684 2.70693  26
   4  12  -2 20.3193 2.58023  39
  -4 -12   2 20.9373 4.48002  60
   4  12  -2 13.1452 2.78541  55
   4 -12  -2 23.4285 4.93369  49
  -4 -12   2 26.4602 4.57070  68
   4  12  -2 29.6826 4.55217  30
   4  12  -2 20.7570 4.19766   3
  -4  12   2 11.5097 5.56516  65
   4 -12  -2 18.7474 3.55473  21
   4  12  -2 16.2698 2.54215  22
   4  12  -1 28.9323 3.18849  26
  -4  12   1 28.7654 6.41822  65
   4 -12  -1 25.0872 4.70641  32
   4  12  -1 21.3484 4.47007  30
   4  12  -1 26.7517 2.97761  54
   4  12  -1 25.2403 3.46539  55
   4  12  -1 27.3135 3.00285  22
   4  12  -1 29.5370 3.08526  39
  -4 -12   1 33.6640 4.96225  68
   4  12  -1 25.3900 4.42079   3
  -4 -12   1 30.8463 4.63707  63
   4  12   0 5.94074 2.25196  55
   4  12   0 6.05400 1.80547  54
   4  12   0 7.12974 2.18147  24
   4  12   0 5.33488 1.87381  22
   4  12   0 5.25193 1.94442  26
   4 -12   0 3.68101 3.03853  37
   4  12   0 5.34019 1.87341  39
  -4 -12   0 6.73315 3.18122  63
  -4  12   0 5.89300 5.02750  65
   4 -12   0 7.70992 3.82186  32
   4  12   0 7.58106 3.21402  30
  -4 -12   0 6.89463 3.50493  68
   4  12   0 9.06245 3.29535   3
  -4  12  -1 72.2740 8.61103  65
   4  12   1 74.8864 6.11954  24
   4  12   1 73.0503 6.07709  26
  -4 -12  -1 80.8776 7.90932  68
   4  12   1 72.0223 6.50950  55
   4  12   1 80.1030 7.74556   3
   4  12   1 65.9434 5.96270  39
  -4 -12  -1 83.4858 7.88142  63
   4 -12   1 49.4457 7.29194  32
   4  12   1 91.1192 7.92155  30
   4 -12   1 73.6696 6.27598  37
  -4  12  -1 63.3348 7.83098  16
   4  12   2 215.440 15.0855  55
   4 -12   2 200.404 16.1403  17
  -4  12  -2 139.449 15.8453  16
  -4 -12  -2 220.203 16.2884  63
  -4  12  -2 189.630 16.6224  65
  -4 -12  -2 213.675 16.3343  68
   4  12   2 209.246 14.5317  24
   4  12   2 202.218 16.1835   3
   4 -12   2 133.138 15.5460  32
   4  12   2 217.243 16.2671  30
  -4 -12  -3 169.300 13.2970  68
   4 -12   3 99.5007 12.5520  32
   4  12   3 164.813 11.9111  55
   4  12   3 162.179 11.3492  24
   4 -12   3 169.385 13.3320  17
  -4  12  -3 105.697 12.8972  16
  -4  12  -4 11.2913 2.45213  35
   4  12   4 11.6403 2.49499  58
   4  12   4 9.10764 2.33318  24
  -4  12  -5 43.5867 4.20724  35
   4  12   5 41.9033 4.33917  58
  -4  12  -6 25.9326 3.13591  35
   4  12   6 25.6492 3.30387  58
  -4  12  -7 0.10042 1.89910  35
   4  12   7-0.56402 2.03175  58
  -4  12  -8 0.17242 1.88420  35
   4  12   8 0.38755 1.90285  58
   4  12   9 0.67238 1.53287  58
   4 -13  -9 0.37672 1.87653  25
   4  13  -9-0.06829 2.07281  43
   4  13  -9-0.07447 1.60873  34
   4 -13  -9 1.52400 2.19671  21
   4  13  -8 9.95683 2.21232  34
   4 -13  -8 7.77499 2.86750  21
   4 -13  -8 7.27183 2.47119  25
   4  13  -7 1.70302 2.22809  34
   4 -13  -7 2.17421 3.12548  21
   4 -13  -7 1.85358 2.15183  28
   4 -13  -7 1.36144 2.61889  25
   4  13  -6 0.12177 2.25566  34
   4 -13  -6-2.47642 3.28721  21
   4 -13  -6 0.63527 2.67381  25
   4 -13  -6 1.45682 2.29306  28
   4  13  -5 53.3608 4.62827  34
   4 -13  -5 48.2726 5.14488  21
   4  13  -5 43.3238 4.47031  26
   4 -13  -5 44.3612 4.61709  28
   4 -13  -5 48.2812 4.84140  25
   4  13  -4 18.9228 2.68904  20
   4 -13  -4 17.5388 3.80552  21
   4  13  -4 15.9775 2.70833  26
   4 -13  -4 18.4143 2.98857  28
   4 -13  -4 20.7865 3.25304  25
   4  13  -3 22.4892 2.94867  26
   4 -13  -3 21.7094 3.33960  25
   4  13  -3 20.3287 2.80849  39
   4 -13  -3 21.4156 3.83841  21
   4  13  -3 22.8624 2.80365  20
   4  13  -2 100.043 10.2386  30
   4  13  -2 117.132 8.70327  26
  -4 -13   2 111.872 10.6414  68
  -4 -13   2 127.416 10.9176  60
   4  13  -2 91.6940 8.92232  55
   4 -13  -2 75.7135 10.3003  49
  -4  13   2 81.8578 10.8475  65
   4  13  -2 112.654 10.4197   3
   4  13  -2 117.994 8.49428  20
   4  13  -2 106.491 8.51144  22
   4 -13  -2 122.587 8.86329  21
   4  13  -2 112.750 8.58531  39
   4  13  -1 48.7806 4.55091  26
  -4  13   1 45.3421 7.35166  65
   4  13  -1 45.4992 4.96571  55
   4  13  -1 47.0921 4.30770  54
   4  13  -1 45.1352 4.32646  22
   4  13  -1 49.0022 4.41593  39
  -4 -13   1 44.3540 6.31945  68
   4  13  -1 48.5380 6.18030  30
  -4 -13   1 51.9623 6.22691  63
   4  13  -1 53.4344 6.18710   3
  -4 -13   0 109.897 10.0588  63
  -4 -13   0 112.701 10.3140  68
   4  13   0 114.901 8.59757  26
   4  13   0 115.567 9.12379  55
   4  13   0 103.441 8.42892  54
   4  13   0 107.900 8.44612  22
   4  13   0 109.096 8.45732  39
   4  13   0 113.374 10.4103   3
  -4  13   0 108.250 11.2212  65
   4 -13   0 71.8865 9.75350  32
   4  13   0 125.784 10.5330  30
   4 -13   0 107.444 8.67838  37
   4  13   1 15.0148 2.46930  24
   4  13   1 12.6042 2.18522  39
  -4  13  -1 16.2175 5.48693  65
   4  13   1 6.68872 3.34524   3
   4 -13   1 1.87384 3.76122  32
   4  13   1 14.1889 3.77753  30
   4  13   1 6.93022 2.33800  55
  -4 -13  -1 10.4686 3.88662  68
  -4 -13  -1 9.22695 3.57885  63
  -4 -13  -2 7.82158 3.73522  68
   4  13   2 2.31114 2.95551   3
   4  13   2 2.37866 1.94047  24
   4  13   2 2.81283 2.07931  55
   4 -13   2-1.51985 3.61221  32
  -4  13  -2-0.40252 4.47454  16
   4 -13   2-2.96025 3.67989  17
   4  13   3 75.7511 6.75435  55
   4  13   3 72.8776 6.25469  24
   4  13   4 77.0974 6.58388  24
  -4  13  -4 81.7455 6.59010  35
   4  13   5-0.23366 2.13590  58
  -4  13  -5 6.73444 2.26412  35
   4  13   6 2.03497 2.04880  58
  -4  13  -6 2.95376 2.09480  35
   4  13   7 2.66363 1.93956  58
  -4  13  -7-0.09507 2.03305  35
  -4  13  -8-0.15765 1.73812  35
   4  13   8 0.68006 1.73459  58
   4  13   9 1.99636 1.37049  58
   4 -14  -9 2.86636 1.95217  21
   4  14  -9 0.74653 1.46032  34
   4  14  -9 4.06342 1.80695  43
   4 -14  -9 4.98518 1.60945  25
   4  14  -8 0.94549 1.84259  34
   4 -14  -8 0.99831 2.05882  25
   4 -14  -8 1.06339 2.50212  21
   4  14  -7 1.55090 2.02850  34
   4 -14  -7-0.61125 2.36718  25
   4 -14  -7-0.34616 2.91772  21
   4  14  -6 2.05261 2.20648  34
   4 -14  -6 4.62567 2.25159  28
   4  14  -6 1.81804 1.81514  26
   4 -14  -6 1.27552 2.64059  25
   4 -14  -6 3.30740 3.21978  21
   4  14  -5 66.1929 5.47703  34
   4 -14  -5 61.7219 5.53213  28
   4  14  -5 54.8500 5.41668  26
   4 -14  -5 63.3554 5.63972  25
   4 -14  -5 64.1382 5.94575  21
   4 -14  -4 54.9578 5.27442  28
   4  14  -4 51.7662 5.17692  26
   4  14  -4 63.9855 5.13005  20
   4 -14  -4 59.0856 5.69988  21
   4 -14  -3 41.0462 4.34480  21
   4  14  -3 35.0583 3.45886  20
   4  14  -3 35.3086 3.71168  26
   4  14  -2 23.3752 2.85225  20
   4  14  -2 16.8287 2.71423  22
   4  14  -2 25.3060 3.10897  26
   4  14  -2 21.5402 3.24712  55
   4  14  -2 21.0773 2.90423  39
   4  14  -1 4.00548 2.31656  55
   4  14  -1 2.35225 1.67173  54
   4 -14  -1 5.38714 3.24303  37
   4  14  -1 4.47596 2.07010  26
  -4  14   1-0.11921 4.02274  45
   4  14   0 1.87821 1.87283  22
   4  14   0 2.00958 2.12360  55
   4  14   0 0.51023 1.67998  54
   4  14   0 1.29227 1.83843  39
   4 -14   0 3.11718 3.09703  37
   4  14   0 1.25188 2.03993  26
   4  14   1 17.6140 2.99822  55
   4  14   1 14.9161 2.48169  54
   4  14   1 14.0177 2.47532  22
   4  14   1 15.1628 2.56222  39
   4  14   2 38.1428 3.90585  39
   4  14   2 42.3060 4.50864  55
   4  14   2 39.9108 4.09137  24
   4  14   3 185.511 13.8964  55
   4  14   3 172.656 13.3137  24
  -4  14  -4 5.14318 2.22946  35
  -4  14  -5 48.1639 4.50600  35
  -4  14  -6 2.01014 2.04083  35
   4  14   7 3.94297 1.80644  58
  -4  14  -7 0.26299 1.85235  35
   4  14   8 2.27895 1.53010  58
  -4  14  -8 0.41914 1.60012  35
   4 -15  -8 4.65923 1.84417  25
   4  15  -8 0.87350 1.66113  34
   4 -15  -8 5.04620 2.21561  21
   4 -15  -7 3.45639 2.16812  25
   4  15  -7 3.01812 1.97022  34
   4 -15  -7 6.04709 2.69263  21
   4  15  -6 1.58438 1.77446  26
   4 -15  -6 1.01403 1.93104  28
   4  15  -6 0.82882 2.03891  34
   4 -15  -6 2.13241 2.94027  21
   4 -15  -5 1.59512 2.18267  28
   4  15  -5 0.63672 1.96558  26
   4  15  -5 0.87433 2.15610  34
   4 -15  -5 5.22453 3.18698  21
   4  15  -4 82.8422 6.99438  20
   4 -15  -4 96.6857 7.45881  21
   4  15  -4 84.5463 7.15984  26
   4 -15  -4 87.5712 7.19107  28
   4  15  -3 59.3604 4.77216  20
   4 -15  -3 54.4725 5.28218  21
   4  15  -3 53.6015 4.87626  26
   4  15  -2 27.4911 3.10571  39
   4  15  -2 21.7276 3.37112  55
   4  15  -2 26.1666 2.95503  20
   4  15  -2 22.5241 3.03173  26
   4  15  -1 27.9950 3.81819  55
   4  15  -1 28.0803 3.03978  54
  -4  15   1 24.1223 4.87732  45
   4  15  -1 27.9091 3.29121  39
   4 -15  -1 30.6218 4.13935  37
   4  15  -1 29.3927 3.38516  26
   4  15   0 7.05639 2.09378  39
  -4  15   0 0.24685 4.20728  45
   4  15   0 5.86437 2.08805  22
   4  15   0 10.6889 2.33990  26
   4  15   0 4.98035 2.34018  55
   4  15   0 2.82236 1.80279  54
   4  15   1-0.89686 2.10985  55
   4  15   1-0.39150 1.62005  54
   4  15   1 0.39081 1.85049  39
   4  15   1 0.51152 1.96033  22
   4  15   2 3.07167 2.18229  55
   4  15   2 7.41214 2.08393  54
   4  15   2 9.83872 2.26582  39
   4  15   2 8.94294 2.22196  22
   4  15   3 10.2994 2.19247  39
  -4  15  -4 23.2956 2.88233  35
   4  15   4 17.3711 2.66136  39
   4  15   4 15.5388 2.53387  54
  -4  15  -5 20.6493 2.83696  35
  -4  15  -6 0.83759 2.59964  35
  -4  15  -7 0.39177 1.71415  35
  -4  15  -8-0.05947 1.35648  35
   4  16  -8 1.40441 1.47799  34
   4  16  -7-3.01824 1.71023  34
   4 -16  -7-0.38827 2.29054  21
   4  16  -6 1.22920 1.60073  26
   4  16  -6 0.90839 1.83698  34
   4 -16  -6 5.69468 2.73540  21
   4  16  -5 20.2842 2.83209  26
   4 -16  -5 28.1611 3.63045  21
   4  16  -4 6.97424 2.17298  26
   4 -16  -4 7.88838 2.29695  28
   4  16  -4 5.95599 2.08067  20
   4 -16  -4 9.13010 3.18137  21
   4  16  -3 21.3563 2.84497  20
   4  16  -3 26.1673 3.10632  26
   4 -16  -2 27.1281 4.00842  37
  -4  16   2 19.8477 4.51881  45
   4  16  -2 24.1361 3.05040  20
   4  16  -2 26.7169 3.20043  26
   4  16  -2 21.9897 3.43677  55
   4  16  -1 1.80401 1.89914  39
   4 -16  -1-0.30184 3.16034  37
   4  16  -1 1.11072 1.94597  20
   4  16  -1 4.02132 2.03230  22
   4  16  -1 0.83468 1.98843  26
   4  16  -1 2.44732 2.16654  55
   4  16  -1 1.79847 1.50598  54
   4  16   0 10.9363 2.59052  55
   4  16   0 7.52657 1.90858  54
  -4  16   0 7.36964 4.36137  45
   4  16   0 6.49856 2.29235  26
   4  16   1 5.27816 2.19815  55
   4  16   1 0.89274 1.64750  54
  -4  16  -1 3.43632 4.22814  45
   4  16   1-0.76386 1.96919  39
   4  16   1 2.77032 1.95820  22
   4  16   2 12.9589 2.81702  55
   4  16   2 10.5005 2.24450  54
   4  16   2 14.1187 2.41891  39
   4  16   2 15.4297 2.50956  22
   4  16   3 15.4883 2.40122  22
  -4  16  -3 18.7269 2.65698  35
   4  16   3 13.2579 2.23541  39
   4  16   4 2.35243 1.63213  54
   4  16   4-0.45316 1.78422  39
  -4  16  -4 0.62254 2.08082  35
   4  16   5 4.26622 1.54689  54
   4  16   5 6.02696 1.74584  39
   4  16   6 7.01910 1.61470  39
  -4  16  -6-0.16684 1.94697  35
  -4  16  -7 0.06737 1.50747  35
   4  17  -7 0.12395 1.39633  34
   4  17  -7 2.43855 1.17430  26
   4  17  -6 3.63962 1.66345  34
   4  17  -6 2.57676 1.53108  26
   4  17  -5 5.95328 1.96867  26
   4  17  -4 2.59531 1.79169  20
   4  17  -4-1.77852 1.94189  26
   4  17  -3 7.55332 2.27603  55
   4  17  -3 8.74024 2.27806  26
   4 -17  -3 11.6647 2.41562  28
   4  17  -3 9.06105 2.17652  20
   4 -17  -3 10.8271 3.29294  37
   4 -17  -2 20.5737 3.60455  37
   4  17  -2 12.8003 2.93700  55
   4  17  -2 25.6533 2.95216  26
   4  17  -2 23.3162 2.78511  20
  -4  17   2 22.2163 4.33518  45
   4  17  -1 113.444 8.14075  39
   4  17  -1 110.752 8.23819  26
   4  17  -1 95.1138 8.58473  55
   4  17  -1 100.295 7.99660  20
   4  17  -1 98.5115 8.06497  22
  -4  17   1 88.5303 8.73340  45
   4  17   0-0.42682 2.03698  55
   4  17   0 1.30304 1.52250  54
   4  17   0 0.60515 1.83168  22
   4  17   0-1.10058 1.72613  39
   4  17   1 48.4491 4.82452  55
   4  17   1 38.3780 4.13694  54
   4  17   1 52.4511 4.31310  22
  -4  17  -1 38.7074 5.50745  45
   4  17   2 13.1966 2.46967  54
   4  17   2 20.0679 2.97999  55
  -4  17  -2 14.2779 4.32997  45
   4  17   2 21.6606 2.59542  39
   4  17   2 20.0403 2.61699  22
   4  17   3 1.80525 1.68273  54
   4  17   3 2.12799 1.80871  22
  -4  17  -3 6.67091 3.94466  45
   4  17   3 3.52662 1.72411  39
  -4  17  -3 4.78825 2.13167  35
   4  17   4 1.12211 1.43114  54
   4  17   4 1.34833 1.67720  22
[truncated: 172,284 more chars]
